# Supplementary material for: Urinary proteomics of Henoch-Schönlein purpura nephritis in children using liquid chromatography-tandem mass spectrometry
Source: Clin Proteomics. 2020 Mar 12;17:10. doi: 10.1186/s12014-020-09274-x (PMC7066733; doi:10.1186/s12014-020-09274-x)
Supplement: Supplementary file 1 — Additional file 1. Clinical characteristics of patients in group A. [file 12014_2020_9274_MOESM1_ESM.xlsx]

## Sheet: Sheet1
Gender	Onset age (years)	Macro or microscopic hematuria	Purpuric rash	Colicky pain	Arthralgia	Edema	Bloody stools	Proteinuria (g/24h)	Serum IgA levels (g/L)	Serum IgE levels (IU/mL)	Serum creatinine (μmol/L)	eGFR (ml/min/1.73m2)	IgA mesangial deposition	Mesangial proliferation	Crescents	Segmental glomerulosclerosis	For validation
M	12	Yes	Yes	No	No	No	No	1.26	1.58	36.5	58	135.2	Yes	Yes	Yes	Yes	No
M	7	Yes	Yes	No	No	No	No	0.38	2.7	167	31	218.1	Yes	Yes	Yes	Yes	No
M	6	Yes	Yes	No	Yes	No	No	0.45	0.7	20	25	219.5	Yes	Yes	Yes	Yes	No
F	11	Yes	Yes	No	No	No	No	1.63	1.5	22	39	199.8	Yes	Yes	No	Yes	No
M	9	Yes	Yes	No	No	No	No	1.87	1.74	550	33.1	210.2	Yes	Yes	No	No	Yes
F	11	Yes	Yes	Yes	Yes	No	No	2.1	0.95	35.2	32.4	242	Yes	Yes	Yes	Yes	Yes
F	8	Yes	Yes	Yes	No	No	No	0.45	1.25	57.7	36.8	173.1	Yes	Yes	No	No	Yes
M	6	Yes	Yes	No	No	No	No	0.6	1.96	34.6	24.5	216	Yes	Yes	No	No	Yes
F	13	Yes	Yes	No	Yes	No	No	0.9	2.02	33.2	44.5	176.2	Yes	Yes	Yes	Yes	Yes
F	10	Yes	Yes	Yes	Yes	No	No	2.1	1.56	104	34.7	217.5	Yes	Yes	Yes	No	Yes
M	11	Yes	Yes	No	No	No	No	0.79	1.59	47.2	40.3	212.8	Yes	Yes	Yes	Yes	Yes
M	7	Yes	Yes	Yes	No	No	No	7.54	1.59	55.5	25.1	257.7	Yes	Yes	Yes	Yes	Yes
M	8	Yes	Yes	No	No	No	No	0.4	1.49	269	34.1	202.6	Yes	Yes	Yes	Yes	Yes
F	8	Yes	Yes	No	No	No	No	0.59	0.89	38.4	32.6	195.4	Yes	Yes	No	No	Yes
M	9	Yes	Yes	No	No	No	No	0.45	/	/	30.4	243.4	Yes	Yes	No	No	Yes
M	12	Yes	Yes	No	Yes	No	No	0.65	2.32	170.4	32.9	241.3	Yes	Yes	Yes	Yes	Yes
M	9	Yes	Yes	Yes	Yes	No	No	1.13	1.59	23	38	167.6	Yes	Yes	No	No	Yes
M	10	Yes	Yes	Yes	Yes	No	No	0.1	1.28	128	37.2	198.9	Yes	Yes	Yes	Yes	Yes
M	8	Yes	Yes	No	No	No	No	1.1	1.83	400	30.5	204	Yes	Yes	No	Yes	Yes
M	11	Yes	Yes	No	No	No	No	2.84	/	/	61.1	125.1	Yes	Yes	Yes	Yes	Yes
F	10	Yes	Yes	Yes	Yes	No	No	0.31	2.04	199	35.7	188	Yes	Yes	Yes	No	Yes
M	5	Yes	Yes	No	No	No	No	0.6	2.52	516	27.7	208.7	Yes	Yes	No	No	Yes
F	7	Yes	Yes	No	No	No	No	0.1	2.25	34.4	28.2	208.5	Yes	Yes	No	No	Yes
M	7	Yes	Yes	No	Yes	No	No	0.7	2.1	435	35.6	151.4	Yes	Yes	No	No	Yes
M	7	Yes	Yes	Yes	Yes	No	No	0.46	1.84	83.4	27.1	235.1	Yes	Yes	No	No	Yes
F	8	Yes	Yes	Yes	No	No	No	0.15	1.82	66.1	36.8	183.8	Yes	Yes	No	No	Yes
M	5	Yes	Yes	No	No	No	No	1.04	2.42	54.6	38.6	139.6	Yes	Yes	Yes	Yes	Yes
M	10	Yes	Yes	Yes	Yes	No	No	0.42	2.46	288	33.7	206.5	Yes	Yes	No	No	Yes
M	13	Yes	Yes	Yes	No	No	No	0.44	1.98	92.7	61.1	132.3	Yes	Yes	No	Yes	Yes
M	14	Yes	Yes	No	No	No	No	0.17	1.2	124	42.3	179.6	Yes	Yes	No	No	Yes
F	9	Yes	Yes	Yes	Yes	No	No	0.45	2.48	58.1	35.8	216.3	Yes	Yes	Yes	No	Yes
F	14	Yes	Yes	No	No	No	No	1.37	2.31	150	41.8	179.4	Yes	Yes	Yes	Yes	Yes
M	10	Yes	Yes	Yes	No	No	No	0.92	1.5	24.6	36	190.5	Yes	Yes	Yes	No	Yes
M	11	Yes	Yes	No	No	No	No	2.55	1.65	89.5	32	232.8	Yes	Yes	Yes	Yes	Yes
