# Supplementary material for: Urinary proteomics of Henoch-Schönlein purpura nephritis in children using liquid chromatography-tandem mass spectrometry
Source: Clin Proteomics. 2020 Mar 12;17:10. doi: 10.1186/s12014-020-09274-x (PMC7066733; doi:10.1186/s12014-020-09274-x)
Supplement: Supplementary file 2 — Additional file 2. Clinical characteristics of patients in group B. [file 12014_2020_9274_MOESM2_ESM.xlsx]

## Sheet: Sheet1
Gender	Age (years)	Macro or microscopic hematuria	Proteinuria	Purpuric rash	For validation
M	10	No	No	No	No
M	8	No	No	No	No
M	6	No	No	No	No
F	12	No	No	No	No
M	11	No	No	No	Yes
M	9	No	No	No	Yes
M	10	No	No	No	Yes
M	4	No	No	No	Yes
M	8	No	No	No	Yes
M	14	No	No	No	Yes
F	10	No	No	No	Yes
F	8	No	No	No	Yes
F	8	No	No	No	Yes
F	6	No	No	No	Yes
M	7	No	No	No	Yes
M	13	No	No	No	Yes
M	7	No	No	No	Yes
F	13	No	No	No	Yes
M	10	No	No	No	Yes
M	11	No	No	No	Yes
M	5	No	No	No	Yes
M	8	No	No	No	Yes
M	4	No	No	No	Yes
F	10	No	No	No	Yes
F	14	No	No	No	Yes
F	5	No	No	No	Yes
F	6	No	No	No	Yes
F	12	No	No	No	Yes
M	7	No	No	No	Yes
M	7	No	No	No	Yes
F	7	No	No	No	Yes
F	11	No	No	No	Yes
M	9	No	No	No	Yes
