# Supplementary material for: Urinary proteomics of Henoch-Schönlein purpura nephritis in children using liquid chromatography-tandem mass spectrometry
Source: Clin Proteomics. 2020 Mar 12;17:10. doi: 10.1186/s12014-020-09274-x (PMC7066733; doi:10.1186/s12014-020-09274-x)
Supplement: Supplementary file 5 — Additional file 5. The detail information of gene ontology (GO) enrichment analysis. [file 12014_2020_9274_MOESM5_ESM.xlsx]

## Sheet: BP
Level	GO_ID	Term	Type	Seqs_Num	Sequences
1	GO:0008150	biological_process	Biological Process	70	P05556,Q9H461,P09619,P02452,Q9GZX9,O75487,Q07954,P54760,A0A024RCJ0,Q9ULI3,P24821,P00338,P13671,Q5IJ48,O75051,P55000,P06702,A0A140VJC8,Q86T13,P02671,P0DOX5,P06312,Q9BYJ0,B2R4R0,A0A024RAQ9,A0A087X0K0,A0A087X1T7,A8K309,A8K3I0,Q92859,Q9UN70,Q66K79,O00241,A1L4F5,D6R917,D3DPK5,J3QSE8,A0A024R819,A0A024R228,Q16769,P15169,P43251,A5PL27,A3KPE2,H0YBZ2,A0A1W2PPS5,A0A140VJE4,A0A0G2JMW3,B2RCB8,D6RF86,A0A140VJE…
2	GO:0000003	reproduction	Biological Process	6	G3XAK1,A0A024RCJ0,A0A140VJC8,P05556,P09619,P24821
2	GO:0008152	metabolic process	Biological Process	39	Q9H461,P09619,O75487,Q07954,P13671,P06312,D6R917,P00338,J3QSE8,A0A024R819,B2R4R0,A0A024R228,A0A140VJC8,Q16769,Q66K79,P15169,P43251,P06702,A0A024R7D5,G3XAK1,P24821,O75339,P05556,Q9GZX9,A0A0A6YYJ4,P05543,Q5IJ48,A0A0A6YYG9,Q92859,P02671,P02452,A0A024RCJ0,A3KPE2,A0A140VJE6,A0A109NGN6,P26842,P54760,P07998,Q9ULI3
2	GO:0002376	immune system process	Biological Process	17	P13671,P02671,P06702,P0DOX5,Q07954,P06312,H0YBZ2,G3XAK1,P26842,Q9GZX9,P05556,P15169,Q9H461,O00241,Q16769,P02452,A0A024R7D5
2	GO:0040007	growth	Biological Process	8	A0A024RCJ0,P06702,Q9ULI3,A0A140VJC8,P05556,P09619,P24821,G3XAK1
2	GO:0007610	behavior	Biological Process	5	A0A140VJC8,A0A024R7D5,P55000,P05556,A0A140VJE4
2	GO:0008283	cell proliferation	Biological Process	9	P05556,P09619,P24821,A0A024RCJ0,P55000,G3XAK1,A0A140VJE6,Q9GZX9,Q07954
2	GO:0009987	cellular process	Biological Process	57	P05556,Q9H461,P09619,O75487,Q07954,A0A024RCJ0,Q9ULI3,P02452,P24821,P55000,P13671,P54760,Q86T13,P02671,P06702,Q9BYJ0,B2R4R0,Q66K79,O00241,A1L4F5,P00338,D3DPK5,J3QSE8,A0A024R819,A0A024R228,A0A140VJC8,Q16769,P15169,P43251,A5PL27,A0A1W2PPS5,A0A140VJE4,O75051,A0A140VJE6,P26842,Q9GZX9,Q92859,A0A024RDY3,A0A024R5M3,A0A0A6YYG9,Q5IJ48,Q6EMK4,G3XAK1,A0A024R7D5,A0A0A6YYJ4,P05543,O75339,B4DUV1,D6RGG3,P06312,A…
2	GO:0022414	reproductive process	Biological Process	6	G3XAK1,A0A024RCJ0,A0A140VJC8,P05556,P09619,P24821
2	GO:0022610	biological adhesion	Biological Process	23	A0A024RCJ0,A0A024RAQ9,A0A087X0K0,A0A087X1T7,A8K309,A8K3I0,P24821,P54760,P55000,Q92859,Q9UN70,A0A0G2JMW3,B2RCB8,D6RF86,P05556,P02671,O75051,P02452,O00241,P26842,P06702,O75487,Q9GZX9
2	GO:0023052	signaling	Biological Process	27	P09619,P02671,P06702,Q9BYJ0,Q66K79,O00241,A1L4F5,A0A140VJE6,P26842,A0A140VJC8,Q9GZX9,Q07954,P05556,O75487,P54760,Q6EMK4,Q5IJ48,Q92859,Q9ULI3,Q9H461,P02452,P06312,P55000,O75339,G3XAK1,P24821,O75051
2	GO:0032501	multicellular organismal process	Biological Process	29	P02452,Q9GZX9,P54760,Q9H461,Q9ULI3,P24821,P05556,P13671,Q5IJ48,O75051,P06702,Q86T13,Q07954,P02671,G3XAK1,Q92859,P43251,A0A024RCJ0,A0A024R7D5,A0A140VJC8,P09619,Q6EMK4,A0A140VJE4,P00338,A0A0A6YYJ4,B2R7N9,P26842,P55000,O75487
2	GO:0032502	developmental process	Biological Process	28	P02452,P54760,Q9H461,Q9ULI3,P24821,P05556,P13671,Q5IJ48,Q9GZX9,O75051,Q86T13,Q07954,Q92859,P43251,A0A024RCJ0,G3XAK1,P09619,Q6EMK4,P06702,A0A140VJC8,A0A140VJE4,P00338,B2R7N9,P26842,A0A024QZ62,A0A024R7D5,P02671,O75487
2	GO:0040011	locomotion	Biological Process	15	P05556,P54760,Q86T13,P06702,Q92859,G3XAK1,A0A024RCJ0,P09619,Q07954,A0A140VJC8,O75051,P02452,P55000,P06312,Q5IJ48
2	GO:0048511	rhythmic process	Biological Process	1	A0A140VJE4
2	GO:0048518	positive regulation of biological process	Biological Process	25	P13671,P02671,P06702,P06312,P05556,P09619,P24821,A0A024R7D5,G3XAK1,P02452,Q5IJ48,A0A140VJE6,Q9GZX9,Q07954,A0A140VJC8,O00241,P15169,Q92859,A0A0A6YYG9,P00338,Q9H461,P26842,O75051,P54760,Q9ULI3
2	GO:0048519	negative regulation of biological process	Biological Process	22	Q9H461,Q9GZX9,O75051,P24821,P09619,P26842,P54760,A0A024RCJ0,P55000,A0A024R7D5,O75339,Q6EMK4,P02452,P05543,Q5IJ48,Q07954,P05556,Q9ULI3,P02671,A0A140VJC8,A0A140VJE6,G3XAK1
2	GO:0050789	regulation of biological process	Biological Process	38	Q9H461,P09619,A0A024RCJ0,Q9GZX9,P13671,P02671,P06702,P05556,P06312,Q66K79,O00241,A1L4F5,D3DPK5,A0A024R228,A0A140VJC8,O75051,P24821,A0A140VJE6,P26842,Q07954,P54760,P55000,O75487,Q5IJ48,A0A024R7D5,G3XAK1,O75339,P02452,Q6EMK4,A0A0A6YYJ4,P05543,P15169,B2R7N9,Q92859,A0A0A6YYG9,Q9ULI3,P00338,A0A024QZ62
2	GO:0050896	response to stimulus	Biological Process	36	P09619,P00338,P13671,P02671,P06702,P0DOX5,Q07954,P02452,P06312,Q66K79,O00241,A1L4F5,A0A024R819,P24821,H0YBZ2,P05556,A0A140VJC8,A0A140VJE6,P26842,Q9GZX9,Q92859,O75487,P54760,G3XAK1,P15169,Q6EMK4,Q5IJ48,A0A024R5G2,Q9ULI3,Q9H461,P55000,Q16769,O75339,A0A024RCJ0,A0A024R7D5,O75051
2	GO:0051179	localization	Biological Process	26	P05556,P54760,Q86T13,P06702,P02671,A5PL27,A3KPE2,H0YBZ2,A0A140VJC8,P06312,Q07954,G3XAK1,A0A024RCJ0,P09619,P02452,P43652,A0A024R7D5,O75051,P55000,O00241,Q16769,Q5IJ48,P05543,O75487,A0A024QZ62,Q9ULI3
2	GO:0051704	multi-organism process	Biological Process	7	A0A140VJC8,P06702,G3XAK1,A0A024RCJ0,P05556,A0A024R5G2,P02671
2	GO:0065007	biological regulation	Biological Process	41	Q9H461,P09619,A0A024RCJ0,Q9GZX9,P13671,P02671,P06702,P05556,P02452,P06312,Q66K79,O00241,A1L4F5,D3DPK5,A0A024R228,A0A140VJC8,A5PL27,O75051,P24821,A0A140VJE6,P26842,Q07954,P54760,P55000,O75487,Q5IJ48,A0A024R7D5,G3XAK1,O75339,Q6EMK4,A0A0A6YYJ4,P05543,A0A024RDY3,P43652,P15169,B2R7N9,Q92859,A0A0A6YYG9,Q9ULI3,P00338,A0A024QZ62
2	GO:0071840	cellular component organization or biogenesis	Biological Process	24	A0A024RCJ0,Q9ULI3,B2R4R0,A0A140VJE4,Q92859,P24821,O75051,A0A024R5M3,A0A0A6YYG9,Q07954,P06702,A0A140VJC8,P05556,B4DUV1,P02452,P02671,D6RGG3,P09619,A1YVW6,A0A024R7D5,O00241,Q9UN70,H0YBZ2,O75487
3	GO:0019953	sexual reproduction	Biological Process	3	G3XAK1,A0A140VJC8,P05556
3	GO:0032504	multicellular organism reproduction	Biological Process	3	G3XAK1,A0A140VJC8,P05556
3	GO:0006807	nitrogen compound metabolic process	Biological Process	34	Q9H461,P09619,P13671,P06312,O75487,P00338,J3QSE8,A0A024R819,B2R4R0,A0A024R228,A0A140VJC8,Q16769,Q66K79,P15169,P43251,P06702,Q9GZX9,A0A024R7D5,P05543,Q5IJ48,A0A0A6YYG9,Q92859,P02671,A0A024RCJ0,A3KPE2,Q07954,A0A140VJE6,A0A109NGN6,P24821,P02452,P26842,P54760,P07998,Q9ULI3
3	GO:0009056	catabolic process	Biological Process	8	O75487,P00338,P06702,P05556,P15169,A0A024R7D5,A0A109NGN6,Q07954
3	GO:0009058	biosynthetic process	Biological Process	13	Q9H461,O75487,P09619,P00338,B2R4R0,A0A024R228,A0A140VJC8,A0A024R7D5,Q9GZX9,Q5IJ48,Q92859,P02452,P06702
3	GO:0009892	negative regulation of metabolic process	Biological Process	7	Q9H461,A0A024R7D5,O75339,P05543,Q5IJ48,P02671,Q9ULI3
3	GO:0009893	positive regulation of metabolic process	Biological Process	14	P13671,P06702,A0A024R7D5,G3XAK1,P24821,P09619,Q9GZX9,Q9H461,Q07954,P02452,A0A140VJC8,P26842,P02671,P54760
3	GO:0019222	regulation of metabolic process	Biological Process	24	Q9H461,P13671,A0A024R228,A0A140VJC8,P06702,A0A024R7D5,G3XAK1,P24821,O75339,P09619,P05556,Q9GZX9,A0A0A6YYJ4,P05543,Q5IJ48,P06312,P15169,Q92859,Q07954,P02452,P26842,P02671,P54760,Q9ULI3
3	GO:0032963	collagen metabolic process	Biological Process	3	P05556,P02452,P09619
3	GO:0044237	cellular metabolic process	Biological Process	35	Q9H461,P09619,O75487,Q07954,P13671,P00338,J3QSE8,A0A024R819,B2R4R0,A0A024R228,A0A140VJC8,Q16769,P15169,Q66K79,P43251,P06702,Q9GZX9,A0A024R7D5,A0A0A6YYJ4,P05543,Q5IJ48,O75339,A0A0A6YYG9,Q92859,P05556,A0A024RCJ0,A0A140VJE6,A0A109NGN6,P02671,P24821,P02452,P26842,P54760,P07998,Q9ULI3
3	GO:0044238	primary metabolic process	Biological Process	34	Q9H461,P09619,O75487,Q07954,P13671,P06312,D6R917,P00338,J3QSE8,A0A024R819,B2R4R0,A0A024R228,A0A140VJC8,Q16769,Q66K79,P15169,P06702,A0A024R7D5,Q9GZX9,A0A0A6YYJ4,P05543,Q5IJ48,A0A0A6YYG9,Q92859,P02671,A0A024RCJ0,A3KPE2,A0A109NGN6,P24821,P02452,P26842,P54760,P07998,Q9ULI3
3	GO:0044281	small molecule metabolic process	Biological Process	5	P00338,P43251,A0A024R7D5,A0A140VJC8,A0A0A6YYJ4
3	GO:0071704	organic substance metabolic process	Biological Process	39	Q9H461,P09619,O75487,Q07954,P13671,P06312,D6R917,P00338,J3QSE8,A0A024R819,B2R4R0,A0A024R228,A0A140VJC8,Q16769,Q66K79,P15169,P43251,P06702,A0A024R7D5,G3XAK1,P24821,O75339,Q9GZX9,A0A0A6YYJ4,P05543,Q5IJ48,A0A0A6YYG9,Q92859,P05556,P02671,A0A024RCJ0,A3KPE2,A0A140VJE6,A0A109NGN6,P02452,P26842,P54760,P07998,Q9ULI3
3	GO:0002252	immune effector process	Biological Process	8	P13671,Q07954,P06312,P26842,P15169,O00241,P06702,Q16769
3	GO:0002253	activation of immune response	Biological Process	5	P13671,P02671,P06702,P06312,P15169
3	GO:0002440	production of molecular mediator of immune response	Biological Process	1	P06312
3	GO:0002520	immune system development	Biological Process	4	Q9GZX9,P05556,Q9H461,P26842
3	GO:0002682	regulation of immune system process	Biological Process	12	P13671,P02671,P06702,P06312,G3XAK1,P15169,P26842,P02452,P05556,O00241,A0A024R7D5,Q9GZX9
3	GO:0002683	negative regulation of immune system process	Biological Process	2	A0A024R7D5,Q9GZX9
3	GO:0002684	positive regulation of immune system process	Biological Process	7	P13671,P02671,P06702,P06312,P15169,P26842,O00241
3	GO:0006955	immune response	Biological Process	13	P13671,P02671,P06702,P0DOX5,Q07954,P06312,P26842,P15169,O00241,Q16769,P02452,P05556,H0YBZ2
3	GO:0019882	antigen processing and presentation	Biological Process	1	H0YBZ2
3	GO:0045321	leukocyte activation	Biological Process	8	P05556,Q9H461,O00241,P06702,Q16769,P26842,A0A024R7D5,Q9GZX9
3	GO:0050900	leukocyte migration	Biological Process	5	P06702,G3XAK1,P05556,P02452,P06312
3	GO:0016049	cell growth	Biological Process	4	A0A024RCJ0,P06702,A0A140VJC8,P05556
3	GO:0040008	regulation of growth	Biological Process	3	A0A024RCJ0,P06702,A0A140VJC8
3	GO:0045927	positive regulation of growth	Biological Process	1	P06702
3	GO:0048589	developmental growth	Biological Process	7	Q9ULI3,A0A140VJC8,P05556,P09619,P24821,G3XAK1,A0A024RCJ0
3	GO:0007611	learning or memory	Biological Process	3	A0A024R7D5,A0A140VJC8,P05556
3	GO:0007622	rhythmic behavior	Biological Process	1	A0A140VJE4
3	GO:0007626	locomotory behavior	Biological Process	3	A0A140VJC8,A0A140VJE4,P55000
3	GO:0007631	feeding behavior	Biological Process	1	A0A140VJC8
3	GO:0007632	visual behavior	Biological Process	2	A0A140VJC8,P05556
3	GO:0030534	adult behavior	Biological Process	1	A0A140VJC8
3	GO:0019098	reproductive behavior	Biological Process	1	A0A140VJC8
3	GO:0051705	multi-organism behavior	Biological Process	1	A0A140VJC8
3	GO:0008284	positive regulation of cell proliferation	Biological Process	4	G3XAK1,P09619,P05556,P24821
3	GO:0008285	negative regulation of cell proliferation	Biological Process	4	P55000,A0A140VJE6,Q9GZX9,A0A024RCJ0
3	GO:0033002	muscle cell proliferation	Biological Process	2	P09619,A0A140VJE6
3	GO:0042127	regulation of cell proliferation	Biological Process	8	P05556,P09619,P24821,A0A024RCJ0,P55000,G3XAK1,A0A140VJE6,Q9GZX9
3	GO:0048144	fibroblast proliferation	Biological Process	1	P09619
3	GO:0050673	epithelial cell proliferation	Biological Process	2	P55000,G3XAK1
3	GO:0070661	leukocyte proliferation	Biological Process	1	Q9GZX9
3	GO:0072111	cell proliferation involved in kidney development	Biological Process	1	P09619
3	GO:0007017	microtubule-based process	Biological Process	3	A0A1W2PPS5,A0A140VJC8,A0A024QZ62
3	GO:0001775	cell activation	Biological Process	13	Q07954,P02452,P05556,Q9H461,O00241,P06702,Q16769,P26842,A0A024R7D5,P02671,P09619,Q9GZX9,P55000
3	GO:0007165	signal transduction	Biological Process	25	P09619,P02671,P06702,Q66K79,A1L4F5,A0A140VJE6,O00241,P26842,A0A140VJC8,Q9GZX9,Q07954,P05556,O75487,P54760,Q6EMK4,Q5IJ48,Q92859,Q9ULI3,Q9H461,P02452,P06312,P55000,O75339,G3XAK1,O75051
3	GO:0006928	movement of cell or subcellular component	Biological Process	17	P05556,P54760,Q86T13,P06702,A0A1W2PPS5,Q92859,A0A140VJC8,G3XAK1,A0A024RCJ0,P09619,Q07954,O75051,P02452,P55000,P06312,Q5IJ48,A0A024QZ62
3	GO:0007049	cell cycle	Biological Process	3	P05556,A0A140VJC8,P09619
3	GO:0007154	cell communication	Biological Process	27	P09619,P02671,P06702,Q9BYJ0,Q66K79,O00241,A1L4F5,A0A140VJE6,P26842,A0A140VJC8,Q9GZX9,Q07954,P05556,O75487,P54760,Q6EMK4,Q5IJ48,Q92859,Q9ULI3,Q9H461,P02452,P06312,P55000,O75339,G3XAK1,P24821,O75051
3	GO:0007163	establishment or maintenance of cell polarity	Biological Process	1	Q5IJ48
3	GO:0008219	cell death	Biological Process	11	P06702,A0A024RDY3,P09619,P26842,P54760,Q07954,P00338,P05556,A0A140VJC8,P02671,G3XAK1
3	GO:0008037	cell recognition	Biological Process	1	A0A140VJC8
3	GO:0019835	cytolysis	Biological Process	1	P13671
3	GO:0016043	cellular component organization	Biological Process	24	A0A024RCJ0,Q9ULI3,B2R4R0,A0A140VJE4,Q92859,P24821,O75051,A0A024R5M3,A0A0A6YYG9,Q07954,P06702,A0A140VJC8,P05556,B4DUV1,P02452,P02671,D6RGG3,P09619,A1YVW6,A0A024R7D5,O00241,Q9UN70,H0YBZ2,O75487
3	GO:0019725	cellular homeostasis	Biological Process	4	D3DPK5,A0A140VJC8,A5PL27,P06702
3	GO:0022402	cell cycle process	Biological Process	3	P05556,A0A140VJC8,P09619
3	GO:0022412	cellular process involved in reproduction in multicellular organism	Biological Process	1	P05556
3	GO:0030029	actin filament-based process	Biological Process	5	A0A024R5M3,A0A0A6YYG9,P09619,Q07954,P05556
3	GO:0032940	secretion by cell	Biological Process	4	P02671,O00241,P06702,Q16769
3	GO:0048522	positive regulation of cellular process	Biological Process	22	P13671,P06702,P05556,P09619,P24821,P02452,Q5IJ48,A0A140VJE6,Q9GZX9,A0A024R7D5,Q07954,A0A140VJC8,Q92859,G3XAK1,A0A0A6YYG9,P00338,Q9H461,P26842,P02671,O00241,O75051,P54760
3	GO:0048523	negative regulation of cellular process	Biological Process	22	Q9H461,O75051,P24821,P09619,P26842,P54760,A0A024RCJ0,P55000,Q6EMK4,P02452,P05543,Q5IJ48,Q07954,Q9GZX9,P05556,Q9ULI3,O75339,A0A140VJC8,A0A140VJE6,A0A024R7D5,P02671,G3XAK1
3	GO:0048869	cellular developmental process	Biological Process	21	Q9ULI3,P02452,P24821,P05556,Q07954,Q92859,O75051,Q5IJ48,Q6EMK4,P06702,A0A140VJC8,P09619,P54760,Q9GZX9,Q9H461,P26842,A0A024QZ62,A0A140VJE4,A0A024RCJ0,A0A024R7D5,P02671
3	GO:0050794	regulation of cellular process	Biological Process	36	Q9H461,P09619,A0A024RCJ0,P13671,P02671,P06702,P05556,Q66K79,O00241,A1L4F5,D3DPK5,A0A024R228,A0A140VJC8,O75051,P24821,A0A140VJE6,P26842,Q9GZX9,Q07954,P54760,P55000,O75487,P02452,Q5IJ48,Q6EMK4,G3XAK1,A0A024R7D5,A0A0A6YYJ4,P05543,Q92859,A0A0A6YYG9,Q9ULI3,P06312,P00338,O75339,A0A024QZ62
3	GO:0051716	cellular response to stimulus	Biological Process	29	P09619,P02671,P06702,Q66K79,O00241,A1L4F5,A0A024R819,A0A140VJE6,P26842,A0A140VJC8,Q9GZX9,Q07954,P05556,O75487,P54760,G3XAK1,P24821,P02452,Q6EMK4,Q5IJ48,Q92859,Q9ULI3,Q9H461,P06312,P55000,O75339,A0A024R5G2,A0A024R7D5,O75051
3	GO:0061919	process utilizing autophagic mechanism	Biological Process	1	P06702
3	GO:0003006	developmental process involved in reproduction	Biological Process	2	P09619,P24821
3	GO:0007566	embryo implantation	Biological Process	2	A0A024RCJ0,G3XAK1
3	GO:0044703	multi-organism reproductive process	Biological Process	4	G3XAK1,A0A024RCJ0,A0A140VJC8,P05556
3	GO:0048609	multicellular organismal reproductive process	Biological Process	3	G3XAK1,A0A140VJC8,P05556
3	GO:0060739	mesenchymal-epithelial cell signaling involved in prostate gland development	Biological Process	1	P24821
3	GO:0007155	cell adhesion	Biological Process	23	A0A024RCJ0,A0A0G2JMW3,B2RCB8,D6RF86,P05556,Q9UN70,P02671,O75051,P24821,P02452,O00241,P26842,P06702,O75487,Q9GZX9,A0A024RAQ9,A0A087X0K0,A0A087X1T7,A8K309,A8K3I0,P54760,P55000,Q92859
3	GO:0007267	cell-cell signaling	Biological Process	9	Q66K79,Q07954,Q9H461,P05556,P24821,P02452,P02671,P06702,Q9BYJ0
3	GO:0023051	regulation of signaling	Biological Process	19	A0A140VJC8,O75487,P09619,P54760,A0A140VJE6,Q9GZX9,Q07954,Q6EMK4,Q5IJ48,Q92859,P05556,Q9ULI3,Q9H461,O75339,P26842,G3XAK1,P02671,P02452,P06702
3	GO:0023056	positive regulation of signaling	Biological Process	12	A0A140VJE6,Q9GZX9,P09619,Q5IJ48,Q92859,Q9H461,P26842,P05556,P02671,P54760,P02452,P06702
3	GO:0023057	negative regulation of signaling	Biological Process	9	P09619,P54760,Q07954,Q6EMK4,Q9GZX9,P05556,Q9ULI3,O75339,P02671
3	GO:0001503	ossification	Biological Process	4	P02452,P24821,B2R7N9,Q9GZX9
3	GO:0001763	morphogenesis of a branching structure	Biological Process	2	A0A024RCJ0,P24821
3	GO:0001816	cytokine production	Biological Process	3	Q9GZX9,P06702,Q9ULI3
3	GO:0003008	system process	Biological Process	8	Q9ULI3,P02452,A0A024R7D5,A0A140VJC8,P05556,A0A0A6YYJ4,P02671,P55000
3	GO:0007275	multicellular organism development	Biological Process	26	P02452,P54760,Q9H461,Q9ULI3,P05556,P13671,Q5IJ48,Q9GZX9,O75051,Q86T13,Q07954,Q92859,P43251,A0A024RCJ0,G3XAK1,P09619,Q6EMK4,P06702,P24821,A0A140VJC8,A0A140VJE4,P00338,B2R7N9,P26842,A0A024R7D5,O75487
3	GO:0007389	pattern specification process	Biological Process	2	O75051,Q5IJ48
3	GO:0007586	digestion	Biological Process	1	A0A0A6YYJ4
3	GO:0009791	post-embryonic development	Biological Process	1	Q9ULI3
3	GO:0034381	plasma lipoprotein particle clearance	Biological Process	1	A0A024R7D5
3	GO:0035264	multicellular organism growth	Biological Process	2	A0A140VJC8,Q9ULI3
3	GO:0035265	organ growth	Biological Process	2	Q9ULI3,P09619
3	GO:0044706	multi-multicellular organism process	Biological Process	2	A0A024RCJ0,G3XAK1
3	GO:0048871	multicellular organismal homeostasis	Biological Process	1	A0A0A6YYJ4
3	GO:0050817	coagulation	Biological Process	2	P02452,P02671
3	GO:0051239	regulation of multicellular organismal process	Biological Process	18	Q9GZX9,Q5IJ48,P02452,Q6EMK4,P06702,Q07954,A0A024R7D5,B2R7N9,G3XAK1,P09619,A0A140VJC8,P02671,P26842,P05556,P13671,O75051,Q9ULI3,O75487
3	GO:0051240	positive regulation of multicellular organismal process	Biological Process	13	P02452,Q5IJ48,P06702,A0A024R7D5,G3XAK1,P09619,P26842,P05556,P13671,P02671,O75051,Q9ULI3,Q07954
3	GO:0051241	negative regulation of multicellular organismal process	Biological Process	6	Q9GZX9,Q6EMK4,Q07954,P02671,A0A140VJC8,A0A024R7D5
3	GO:0090130	tissue migration	Biological Process	3	P05556,P54760,Q86T13
3	GO:0097242	amyloid-beta clearance	Biological Process	2	A0A024R7D5,Q07954
3	GO:0009653	anatomical structure morphogenesis	Biological Process	19	P54760,Q9H461,Q9ULI3,Q5IJ48,Q9GZX9,O75051,P02452,P05556,Q86T13,Q92859,A0A140VJC8,P09619,Q07954,A0A140VJE4,P24821,A0A024RCJ0,P13671,G3XAK1,P02671
3	GO:0007568	aging	Biological Process	2	P09619,Q07954
3	GO:0048646	anatomical structure formation involved in morphogenesis	Biological Process	10	P54760,Q9H461,Q5IJ48,Q9GZX9,O75051,P05556,Q86T13,P13671,P09619,P02452
3	GO:0021700	developmental maturation	Biological Process	1	A0A140VJC8
3	GO:0048856	anatomical structure development	Biological Process	28	P02452,P54760,Q9H461,Q9ULI3,P05556,P13671,Q5IJ48,Q9GZX9,O75051,Q86T13,Q07954,Q92859,P43251,A0A024RCJ0,G3XAK1,P09619,Q6EMK4,P06702,P24821,A0A140VJC8,A0A140VJE4,P00338,B2R7N9,P26842,A0A024QZ62,A0A024R7D5,P02671,O75487
3	GO:0050793	regulation of developmental process	Biological Process	18	O75051,Q5IJ48,P02452,Q6EMK4,P06702,Q07954,B2R7N9,G3XAK1,P09619,A0A140VJC8,P26842,P05556,A0A024QZ62,Q9GZX9,P13671,A0A024R7D5,P02671,O75487
3	GO:0051093	negative regulation of developmental process	Biological Process	6	Q6EMK4,Q07954,P05556,A0A140VJC8,Q9GZX9,A0A024R7D5
3	GO:0051094	positive regulation of developmental process	Biological Process	10	P02452,Q5IJ48,P06702,G3XAK1,P09619,P26842,P05556,P13671,O75051,P02671
3	GO:0040012	regulation of locomotion	Biological Process	6	G3XAK1,P09619,Q07954,O75051,P02452,P55000
3	GO:0040013	negative regulation of locomotion	Biological Process	2	Q07954,P55000
3	GO:0040017	positive regulation of locomotion	Biological Process	2	P09619,P02452
3	GO:0042330	taxis	Biological Process	6	Q92859,G3XAK1,A0A140VJC8,P06702,P09619,O75051
3	GO:0048870	cell motility	Biological Process	13	P05556,P54760,Q86T13,P06702,G3XAK1,A0A024RCJ0,P09619,Q07954,O75051,P02452,P55000,P06312,Q5IJ48
3	GO:0007623	circadian rhythm	Biological Process	1	A0A140VJE4
3	GO:0044089	positive regulation of cellular component biogenesis	Biological Process	1	A0A0A6YYG9
3	GO:0045785	positive regulation of cell adhesion	Biological Process	3	O00241,P02671,P26842
3	GO:0048584	positive regulation of response to stimulus	Biological Process	16	P13671,P02671,P06702,P06312,A0A140VJE6,Q9GZX9,P09619,P15169,Q5IJ48,Q92859,Q9H461,P26842,A0A024R7D5,P05556,P54760,P02452
3	GO:0051050	positive regulation of transport	Biological Process	5	Q07954,A0A024R7D5,P02671,O00241,P09619
3	GO:0051091	positive regulation of DNA-binding transcription factor activity	Biological Process	1	P06702
3	GO:1903829	positive regulation of cellular protein localization	Biological Process	2	P05556,Q07954
3	GO:1904951	positive regulation of establishment of protein localization	Biological Process	2	P02671,Q07954
3	GO:1905954	positive regulation of lipid localization	Biological Process	1	Q07954
3	GO:0048585	negative regulation of response to stimulus	Biological Process	10	P09619,P54760,Q07954,Q6EMK4,Q9GZX9,P05556,Q9ULI3,P02671,O75339,A0A024R7D5
3	GO:1900047	negative regulation of hemostasis	Biological Process	1	P02671
3	GO:0030155	regulation of cell adhesion	Biological Process	8	A0A024RCJ0,O75051,P24821,P02452,O00241,P02671,P26842,Q9GZX9
3	GO:0032879	regulation of localization	Biological Process	11	G3XAK1,Q07954,P09619,O75051,P02452,P55000,A0A024R7D5,P02671,O00241,O75487,P05556
3	GO:0044087	regulation of cellular component biogenesis	Biological Process	2	A0A0A6YYG9,O75487
3	GO:0048583	regulation of response to stimulus	Biological Process	23	P13671,P02671,P06702,P06312,A0A140VJC8,O75487,P09619,P54760,A0A140VJE6,G3XAK1,Q9GZX9,Q07954,P15169,Q6EMK4,Q5IJ48,Q92859,P05556,Q9ULI3,Q9H461,O75339,P26842,A0A024R7D5,P02452
3	GO:0097006	regulation of plasma lipoprotein particle levels	Biological Process	1	A0A024R7D5
3	GO:1900046	regulation of hemostasis	Biological Process	1	P02671
3	GO:0006950	response to stress	Biological Process	21	P00338,P13671,P02671,P06702,Q07954,P02452,A0A024R819,P05556,A0A140VJC8,P24821,P06312,P15169,P09619,Q9H461,A0A024RCJ0,O00241,P26842,A0A024R7D5,A0A024R5G2,G3XAK1,Q6EMK4
3	GO:0009605	response to external stimulus	Biological Process	15	P13671,P06702,P02452,P24821,Q92859,P00338,G3XAK1,A0A140VJC8,P06312,P15169,A0A024R5G2,P02671,A0A024R7D5,P09619,O75051
3	GO:0009607	response to biotic stimulus	Biological Process	3	P06702,A0A024R5G2,P02671
3	GO:0009628	response to abiotic stimulus	Biological Process	8	P00338,P02452,P24821,A0A140VJC8,P05556,P09619,G3XAK1,Q6EMK4
3	GO:0009719	response to endogenous stimulus	Biological Process	12	Q9GZX9,P02452,Q6EMK4,Q5IJ48,Q92859,P09619,P15169,A0A140VJC8,P05556,O75339,P24821,Q07954
3	GO:0042221	response to chemical	Biological Process	20	Q9GZX9,Q92859,P00338,A0A140VJC8,G3XAK1,P05556,P02452,Q6EMK4,Q5IJ48,P06702,P09619,A0A024R5G2,P26842,P24821,P15169,P02671,A0A024R7D5,O75339,O75051,Q07954
3	GO:0043627	response to estrogen	Biological Process	2	P00338,P09619
3	GO:0051775	response to redox state	Biological Process	1	Q6EMK4
3	GO:0072376	protein activation cascade	Biological Process	4	P13671,P06312,P15169,P02671
3	GO:0031503	protein-containing complex localization	Biological Process	1	O75487
3	GO:0033036	macromolecule localization	Biological Process	10	A3KPE2,H0YBZ2,Q07954,P02452,A0A024R7D5,P02671,P43652,O75487,Q9ULI3,P05556
3	GO:0051234	establishment of localization	Biological Process	17	P02671,A5PL27,A3KPE2,H0YBZ2,A0A140VJC8,P06312,Q07954,P05556,P02452,P43652,A0A024R7D5,O00241,P06702,Q16769,P05543,P09619,A0A024QZ62
3	GO:0051235	maintenance of location	Biological Process	1	P06702
3	GO:0051641	cellular localization	Biological Process	8	H0YBZ2,A0A140VJC8,P02452,O75051,O75487,A0A024QZ62,P05556,Q07954
3	GO:0051674	localization of cell	Biological Process	13	P05556,P54760,Q86T13,P06702,G3XAK1,A0A024RCJ0,P09619,Q07954,O75051,P02452,P55000,P06312,Q5IJ48
3	GO:0061842	microtubule organizing center localization	Biological Process	1	O75051
3	GO:0051707	response to other organism	Biological Process	3	P06702,A0A024R5G2,P02671
3	GO:0044419	interspecies interaction between organisms	Biological Process	1	P06702
3	GO:0065008	regulation of biological quality	Biological Process	17	P02452,P02671,D3DPK5,A0A140VJC8,A5PL27,O75051,A0A024RDY3,P43652,A0A0A6YYJ4,P06702,A0A0A6YYG9,A0A024R7D5,Q9ULI3,Q92859,P05543,O75487,A0A024QZ62
3	GO:0065009	regulation of molecular function	Biological Process	10	P06702,A0A140VJC8,P09619,P05543,Q5IJ48,Q07954,O75051,P05556,Q9H461,Q9ULI3
3	GO:0044085	cellular component biogenesis	Biological Process	12	B2R4R0,Q9ULI3,A0A024R5M3,A0A0A6YYG9,P05556,P02671,A1YVW6,A0A140VJC8,P09619,H0YBZ2,P02452,O75487
4	GO:0007276	gamete generation	Biological Process	2	G3XAK1,P05556
4	GO:0007618	mating	Biological Process	1	A0A140VJC8
4	GO:0034641	cellular nitrogen compound metabolic process	Biological Process	17	Q9H461,P00338,J3QSE8,A0A024R819,B2R4R0,A0A024R228,A0A140VJC8,P15169,Q66K79,P43251,Q9GZX9,Q5IJ48,Q92859,P02452,P06702,P07998,P09619
4	GO:0051171	regulation of nitrogen compound metabolic process	Biological Process	19	Q9H461,P13671,A0A024R228,A0A140VJC8,P06702,Q9GZX9,A0A024R7D5,P05543,Q5IJ48,P06312,P15169,Q92859,P09619,Q07954,P02452,P26842,P02671,P54760,Q9ULI3
4	GO:0051172	negative regulation of nitrogen compound metabolic process	Biological Process	6	Q9H461,P05543,Q5IJ48,A0A024R7D5,P02671,Q9ULI3
4	GO:0051173	positive regulation of nitrogen compound metabolic process	Biological Process	12	P13671,P06702,Q9GZX9,P09619,Q9H461,Q07954,P02452,A0A140VJC8,P26842,P02671,P54760,A0A024R7D5
4	GO:0097164	ammonium ion metabolic process	Biological Process	2	A0A024R7D5,A0A140VJE6
4	GO:1901564	organonitrogen compound metabolic process	Biological Process	27	P09619,P13671,P06312,O75487,P00338,A0A140VJC8,Q16769,Q66K79,P15169,P43251,P06702,Q9GZX9,A0A024R7D5,P05543,Q5IJ48,A0A0A6YYG9,P02671,A0A024RCJ0,A3KPE2,Q07954,A0A140VJE6,A0A109NGN6,Q9H461,P24821,P26842,P54760,Q9ULI3
4	GO:0009894	regulation of catabolic process	Biological Process	3	P05556,A0A024R7D5,Q07954
4	GO:0009896	positive regulation of catabolic process	Biological Process	2	Q07954,A0A024R7D5
4	GO:0030574	collagen catabolic process	Biological Process	1	P05556
4	GO:0044248	cellular catabolic process	Biological Process	6	P00338,P06702,P15169,A0A024R7D5,A0A109NGN6,Q07954
4	GO:1901575	organic substance catabolic process	Biological Process	6	O75487,P00338,P15169,A0A024R7D5,A0A109NGN6,Q07954
4	GO:0009889	regulation of biosynthetic process	Biological Process	10	Q9H461,A0A024R228,A0A140VJC8,A0A024R7D5,Q9GZX9,Q5IJ48,Q92859,P09619,P02452,P06702
4	GO:0009890	negative regulation of biosynthetic process	Biological Process	1	Q9H461
4	GO:0009891	positive regulation of biosynthetic process	Biological Process	5	A0A024R7D5,P09619,P02452,A0A140VJC8,Q9H461
4	GO:0032964	collagen biosynthetic process	Biological Process	2	P09619,P02452
4	GO:0044249	cellular biosynthetic process	Biological Process	12	Q9H461,P00338,B2R4R0,A0A024R228,A0A140VJC8,A0A024R7D5,Q9GZX9,Q5IJ48,Q92859,P02452,P06702,P09619
4	GO:0044283	small molecule biosynthetic process	Biological Process	1	P00338
4	GO:1901576	organic substance biosynthetic process	Biological Process	13	Q9H461,O75487,P09619,P00338,B2R4R0,A0A024R228,A0A140VJC8,A0A024R7D5,Q9GZX9,Q5IJ48,Q92859,P02452,P06702
4	GO:0010605	negative regulation of macromolecule metabolic process	Biological Process	7	Q9H461,A0A024R7D5,O75339,P05543,Q5IJ48,P02671,Q9ULI3
4	GO:0031324	negative regulation of cellular metabolic process	Biological Process	4	Q9H461,P05543,Q5IJ48,Q9ULI3
4	GO:0010604	positive regulation of macromolecule metabolic process	Biological Process	14	P13671,P06702,A0A024R7D5,G3XAK1,P24821,Q9GZX9,P09619,Q9H461,Q07954,P02452,A0A140VJC8,P26842,P02671,P54760
4	GO:0010714	positive regulation of collagen metabolic process	Biological Process	1	P09619
4	GO:0031325	positive regulation of cellular metabolic process	Biological Process	12	P13671,P06702,P09619,Q9GZX9,A0A024R7D5,Q9H461,P02452,A0A140VJC8,P26842,P02671,P54760,Q07954
4	GO:0045834	positive regulation of lipid metabolic process	Biological Process	2	A0A024R7D5,P09619
4	GO:0010712	regulation of collagen metabolic process	Biological Process	2	P05556,P09619
4	GO:0031323	regulation of cellular metabolic process	Biological Process	18	Q9H461,P13671,A0A024R228,A0A140VJC8,P06702,P09619,Q9GZX9,A0A024R7D5,A0A0A6YYJ4,P05543,Q5IJ48,Q92859,P02452,P26842,P02671,P54760,Q07954,Q9ULI3
4	GO:0060255	regulation of macromolecule metabolic process	Biological Process	22	Q9H461,P13671,A0A024R228,A0A140VJC8,P06702,A0A024R7D5,G3XAK1,P24821,O75339,Q9GZX9,P05543,Q5IJ48,P06312,P15169,Q92859,P09619,Q07954,P02452,P26842,P02671,P54760,Q9ULI3
4	GO:0062012	regulation of small molecule metabolic process	Biological Process	2	A0A0A6YYJ4,A0A024R7D5
4	GO:0080090	regulation of primary metabolic process	Biological Process	20	Q9H461,P13671,A0A024R228,A0A140VJC8,P06702,Q9GZX9,A0A024R7D5,A0A0A6YYJ4,P05543,Q5IJ48,P06312,P15169,Q92859,P09619,Q07954,P02452,P26842,P02671,P54760,Q9ULI3
4	GO:0006790	sulfur compound metabolic process	Biological Process	1	P43251
4	GO:0006082	organic acid metabolic process	Biological Process	2	P00338,P43251
4	GO:0006091	generation of precursor metabolites and energy	Biological Process	1	P00338
4	GO:0006725	cellular aromatic compound metabolic process	Biological Process	15	Q9H461,P00338,J3QSE8,A0A024R819,B2R4R0,A0A024R228,A0A140VJC8,Q9GZX9,Q5IJ48,Q92859,A0A140VJE6,P02452,P06702,P07998,P09619
4	GO:0006793	phosphorus metabolic process	Biological Process	12	P09619,P00338,A0A140VJC8,Q9GZX9,A0A024R7D5,O75339,A0A024RCJ0,Q9H461,P26842,P54760,P02671,Q9ULI3
4	GO:0072593	reactive oxygen species metabolic process	Biological Process	1	P09619
4	GO:0017144	drug metabolic process	Biological Process	4	P00338,P43251,P15169,A0A140VJE6
4	GO:0044255	cellular lipid metabolic process	Biological Process	4	O75487,Q07954,A0A024R7D5,P09619
4	GO:0044260	cellular macromolecule metabolic process	Biological Process	25	Q9H461,P09619,P13671,A0A024R819,B2R4R0,A0A024R228,A0A140VJC8,Q16769,P06702,Q9GZX9,P05543,Q5IJ48,A0A0A6YYG9,Q92859,P05556,Q07954,A0A024RCJ0,A0A109NGN6,P02671,P24821,P02452,P26842,P54760,A0A024R7D5,Q9ULI3
4	GO:0044262	cellular carbohydrate metabolic process	Biological Process	1	A0A0A6YYJ4
4	GO:0046483	heterocycle metabolic process	Biological Process	15	Q9H461,P00338,J3QSE8,A0A024R819,B2R4R0,A0A024R228,A0A140VJC8,P43251,Q9GZX9,Q5IJ48,Q92859,P02452,P06702,P07998,P09619
4	GO:0051186	cofactor metabolic process	Biological Process	2	P00338,P43251
4	GO:0005975	carbohydrate metabolic process	Biological Process	3	P00338,A0A0A6YYJ4,D6R917
4	GO:0006139	nucleobase-containing compound metabolic process	Biological Process	14	Q9H461,P00338,A0A024R819,B2R4R0,A0A024R228,A0A140VJC8,Q9GZX9,Q5IJ48,Q92859,P02452,P06702,P07998,P09619,J3QSE8
4	GO:0006629	lipid metabolic process	Biological Process	5	O75487,Q07954,A0A024R7D5,A0A140VJC8,P09619
4	GO:0019538	protein metabolic process	Biological Process	23	P09619,P13671,P06312,A0A140VJC8,Q16769,Q66K79,P15169,P06702,Q9GZX9,P05543,Q5IJ48,A0A0A6YYG9,P02671,A0A024RCJ0,A3KPE2,Q07954,A0A024R7D5,A0A109NGN6,Q9H461,P24821,P26842,P54760,Q9ULI3
4	GO:0005996	monosaccharide metabolic process	Biological Process	1	A0A0A6YYJ4
4	GO:0006066	alcohol metabolic process	Biological Process	2	A0A024R7D5,A0A140VJC8
4	GO:0006766	vitamin metabolic process	Biological Process	1	P43251
4	GO:0055086	nucleobase-containing small molecule metabolic process	Biological Process	1	P00338
4	GO:0019637	organophosphate metabolic process	Biological Process	3	P00338,A0A024R7D5,P09619
4	GO:0043170	macromolecule metabolic process	Biological Process	33	Q9H461,P09619,P13671,P06312,O75487,A0A024R819,B2R4R0,A0A024R228,A0A140VJC8,Q16769,Q66K79,P15169,P06702,A0A024R7D5,G3XAK1,P24821,O75339,Q9GZX9,P05543,Q5IJ48,A0A0A6YYG9,Q92859,P05556,Q07954,P02671,A0A024RCJ0,A3KPE2,A0A109NGN6,P02452,P26842,P54760,P07998,Q9ULI3
4	GO:1901135	carbohydrate derivative metabolic process	Biological Process	4	O75487,P09619,D6R917,P00338
4	GO:1901360	organic cyclic compound metabolic process	Biological Process	17	Q9H461,P00338,J3QSE8,A0A024R819,B2R4R0,A0A024R228,A0A140VJC8,P43251,A0A024R7D5,Q9GZX9,Q5IJ48,Q92859,A0A140VJE6,P02452,P06702,P07998,P09619
4	GO:1901615	organic hydroxy compound metabolic process	Biological Process	4	P00338,A0A024R7D5,A0A140VJC8,A0A140VJE6
4	GO:0002263	cell activation involved in immune response	Biological Process	4	Q07954,O00241,P06702,Q16769
4	GO:0002433	immune response-regulating cell surface receptor signaling pathway involved in phagocytosis	Biological Process	1	P06312
4	GO:0002443	leukocyte mediated immunity	Biological Process	6	P06312,P13671,P26842,O00241,P06702,Q16769
4	GO:0002697	regulation of immune effector process	Biological Process	3	P13671,P06312,P15169
4	GO:0002699	positive regulation of immune effector process	Biological Process	1	P13671
4	GO:0006956	complement activation	Biological Process	3	P13671,P06312,P15169
4	GO:0043299	leukocyte degranulation	Biological Process	3	O00241,P06702,Q16769
4	GO:0002218	activation of innate immune response	Biological Process	2	P02671,P06702
4	GO:0002757	immune response-activating signal transduction	Biological Process	3	P02671,P06702,P06312
4	GO:0002377	immunoglobulin production	Biological Process	1	P06312
4	GO:0048534	hematopoietic or lymphoid organ development	Biological Process	4	Q9GZX9,P05556,Q9H461,P26842
4	GO:0002685	regulation of leukocyte migration	Biological Process	1	G3XAK1
4	GO:0002694	regulation of leukocyte activation	Biological Process	4	P26842,O00241,A0A024R7D5,Q9GZX9
4	GO:0050776	regulation of immune response	Biological Process	7	P13671,P02671,P06702,P06312,P15169,P02452,P05556
4	GO:1903706	regulation of hemopoiesis	Biological Process	1	P26842
4	GO:0002695	negative regulation of leukocyte activation	Biological Process	2	A0A024R7D5,Q9GZX9
4	GO:0002696	positive regulation of leukocyte activation	Biological Process	2	P26842,O00241
4	GO:0050778	positive regulation of immune response	Biological Process	5	P13671,P02671,P06702,P06312,P15169
4	GO:1903708	positive regulation of hemopoiesis	Biological Process	1	P26842
4	GO:0002250	adaptive immune response	Biological Process	5	P06312,P13671,P26842,P02671,P0DOX5
4	GO:0006959	humoral immune response	Biological Process	5	P13671,P06702,P06312,P15169,P02671
4	GO:0045087	innate immune response	Biological Process	4	P02671,P06702,O00241,P13671
4	GO:0002269	leukocyte activation involved in inflammatory response	Biological Process	1	A0A024R7D5
4	GO:0002274	myeloid leukocyte activation	Biological Process	4	O00241,P06702,Q16769,A0A024R7D5
4	GO:0002366	leukocyte activation involved in immune response	Biological Process	3	O00241,P06702,Q16769
4	GO:0046649	lymphocyte activation	Biological Process	5	P05556,Q9H461,P26842,O00241,Q9GZX9
4	GO:0002523	leukocyte migration involved in inflammatory response	Biological Process	1	P06702
4	GO:0030595	leukocyte chemotaxis	Biological Process	2	G3XAK1,P06702
4	GO:0045123	cellular extravasation	Biological Process	1	P05556
4	GO:0097529	myeloid leukocyte migration	Biological Process	2	G3XAK1,P06702
4	GO:0001558	regulation of cell growth	Biological Process	2	P06702,A0A024RCJ0
4	GO:0030307	positive regulation of cell growth	Biological Process	1	P06702
4	GO:0048588	developmental cell growth	Biological Process	3	A0A140VJC8,P05556,A0A024RCJ0
4	GO:0048638	regulation of developmental growth	Biological Process	1	A0A140VJC8
4	GO:0051124	synaptic growth at neuromuscular junction	Biological Process	1	A0A140VJC8
4	GO:0055017	cardiac muscle tissue growth	Biological Process	1	Q9ULI3
4	GO:0060560	developmental growth involved in morphogenesis	Biological Process	5	A0A140VJC8,P05556,P24821,G3XAK1,A0A024RCJ0
4	GO:0007612	learning	Biological Process	2	A0A140VJC8,P05556
4	GO:0007613	memory	Biological Process	1	A0A024R7D5
4	GO:0048512	circadian behavior	Biological Process	1	A0A140VJE4
4	GO:0008344	adult locomotory behavior	Biological Process	1	A0A140VJC8
4	GO:0045475	locomotor rhythm	Biological Process	1	A0A140VJE4
4	GO:0001967	suckling behavior	Biological Process	1	A0A140VJC8
4	GO:0008542	visual learning	Biological Process	2	A0A140VJC8,P05556
4	GO:0007617	mating behavior	Biological Process	1	A0A140VJC8
4	GO:0038091	positive regulation of cell proliferation by VEGF-activated platelet derived growth factor receptor signaling pathway	Biological Process	1	P09619
4	GO:0048146	positive regulation of fibroblast proliferation	Biological Process	1	P09619
4	GO:0048661	positive regulation of smooth muscle cell proliferation	Biological Process	1	P09619
4	GO:0050679	positive regulation of epithelial cell proliferation	Biological Process	1	G3XAK1
4	GO:0048662	negative regulation of smooth muscle cell proliferation	Biological Process	1	A0A140VJE6
4	GO:0050680	negative regulation of epithelial cell proliferation	Biological Process	1	P55000
4	GO:0070664	negative regulation of leukocyte proliferation	Biological Process	1	Q9GZX9
4	GO:0048659	smooth muscle cell proliferation	Biological Process	2	P09619,A0A140VJE6
4	GO:0048145	regulation of fibroblast proliferation	Biological Process	1	P09619
4	GO:0048660	regulation of smooth muscle cell proliferation	Biological Process	2	P09619,A0A140VJE6
4	GO:0050678	regulation of epithelial cell proliferation	Biological Process	2	P55000,G3XAK1
4	GO:0070663	regulation of leukocyte proliferation	Biological Process	1	Q9GZX9
4	GO:0033598	mammary gland epithelial cell proliferation	Biological Process	1	G3XAK1
4	GO:0043616	keratinocyte proliferation	Biological Process	1	P55000
4	GO:0032943	mononuclear cell proliferation	Biological Process	1	Q9GZX9
4	GO:0072110	glomerular mesangial cell proliferation	Biological Process	1	P09619
4	GO:0072203	cell proliferation involved in metanephros development	Biological Process	1	P09619
4	GO:0007018	microtubule-based movement	Biological Process	3	A0A140VJC8,A0A024QZ62,A0A1W2PPS5
4	GO:0030168	platelet activation	Biological Process	2	P02671,P02452
4	GO:0050865	regulation of cell activation	Biological Process	5	P26842,O00241,A0A024R7D5,P09619,Q9GZX9
4	GO:0050866	negative regulation of cell activation	Biological Process	2	A0A024R7D5,Q9GZX9
4	GO:0050867	positive regulation of cell activation	Biological Process	3	P26842,O00241,P09619
4	GO:0061900	glial cell activation	Biological Process	2	Q07954,A0A024R7D5
4	GO:0072537	fibroblast activation	Biological Process	1	P09619
4	GO:0002764	immune response-regulating signaling pathway	Biological Process	3	P02671,P06702,P06312
4	GO:0035556	intracellular signal transduction	Biological Process	10	P09619,A0A140VJE6,P05556,Q9ULI3,Q9H461,P26842,G3XAK1,P02671,P54760,P06702
4	GO:0007166	cell surface receptor signaling pathway	Biological Process	21	Q66K79,A1L4F5,A0A140VJC8,Q9GZX9,P05556,Q07954,Q6EMK4,Q5IJ48,Q92859,P26842,Q9H461,P09619,P02452,P06312,P55000,O75339,P54760,O75051,P02671,A0A140VJE6,O00241
4	GO:0007186	G protein-coupled receptor signaling pathway	Biological Process	1	Q07954
4	GO:0009966	regulation of signal transduction	Biological Process	19	A0A140VJC8,P09619,P54760,A0A140VJE6,Q9GZX9,Q07954,Q6EMK4,Q5IJ48,Q92859,P05556,Q9ULI3,Q9H461,O75339,P26842,G3XAK1,P02671,P02452,P06702,O75487
4	GO:0009967	positive regulation of signal transduction	Biological Process	12	A0A140VJE6,Q9GZX9,P09619,Q5IJ48,Q92859,Q9H461,P26842,P05556,P02671,P54760,P02452,P06702
4	GO:0009968	negative regulation of signal transduction	Biological Process	9	Q07954,Q6EMK4,Q9GZX9,P05556,Q9ULI3,O75339,P02671,P09619,P54760
4	GO:0023014	signal transduction by protein phosphorylation	Biological Process	5	P09619,Q9H461,P26842,P02671,P54760
4	GO:0060395	SMAD protein signal transduction	Biological Process	1	O75339
4	GO:0097190	apoptotic signaling pathway	Biological Process	3	P26842,P02671,P06702
4	GO:0051270	regulation of cellular component movement	Biological Process	6	G3XAK1,P09619,Q07954,O75051,P02452,P55000
4	GO:0051271	negative regulation of cellular component movement	Biological Process	2	Q07954,P55000
4	GO:0051272	positive regulation of cellular component movement	Biological Process	2	P09619,P02452
4	GO:0097485	neuron projection guidance	Biological Process	3	Q92859,A0A140VJC8,O75051
4	GO:0000278	mitotic cell cycle	Biological Process	3	P05556,A0A140VJC8,P09619
4	GO:0051726	regulation of cell cycle	Biological Process	3	A0A140VJC8,P09619,P05556
4	GO:0045787	positive regulation of cell cycle	Biological Process	2	A0A140VJC8,P09619
4	GO:0010646	regulation of cell communication	Biological Process	19	A0A140VJC8,O75487,P09619,P54760,A0A140VJE6,Q9GZX9,Q07954,Q6EMK4,Q5IJ48,Q92859,P05556,Q9ULI3,Q9H461,O75339,P26842,G3XAK1,P02671,P02452,P06702
4	GO:0010647	positive regulation of cell communication	Biological Process	12	A0A140VJE6,Q9GZX9,P09619,Q5IJ48,Q92859,Q9H461,P26842,P05556,P02671,P54760,P02452,P06702
4	GO:0010648	negative regulation of cell communication	Biological Process	9	P09619,P54760,Q07954,Q6EMK4,Q9GZX9,P05556,Q9ULI3,O75339,P02671
4	GO:0031668	cellular response to extracellular stimulus	Biological Process	2	P24821,P02452
4	GO:0030011	maintenance of cell polarity	Biological Process	1	Q5IJ48
4	GO:0061245	establishment or maintenance of bipolar cell polarity	Biological Process	1	Q5IJ48
4	GO:0012501	programmed cell death	Biological Process	11	P06702,A0A024RDY3,P09619,P26842,P54760,P00338,P05556,Q07954,A0A140VJC8,P02671,G3XAK1
4	GO:0010941	regulation of cell death	Biological Process	9	P06702,P09619,P26842,P54760,Q07954,P00338,P05556,P02671,G3XAK1
4	GO:0010942	positive regulation of cell death	Biological Process	5	P06702,P00338,P05556,P09619,Q07954
4	GO:0060548	negative regulation of cell death	Biological Process	7	P09619,P26842,P54760,Q07954,P02671,G3XAK1,P05556
4	GO:0070997	neuron death	Biological Process	2	Q07954,A0A140VJC8
4	GO:0008038	neuron recognition	Biological Process	1	A0A140VJC8
4	GO:0006325	chromatin organization	Biological Process	1	B2R4R0
4	GO:0006996	organelle organization	Biological Process	8	B2R4R0,A0A140VJE4,A0A024R5M3,A0A0A6YYG9,P09619,Q07954,P05556,P06702
4	GO:0022607	cellular component assembly	Biological Process	12	B2R4R0,Q9ULI3,A0A024R5M3,A0A0A6YYG9,P05556,P02671,A1YVW6,A0A140VJC8,P09619,H0YBZ2,P02452,O75487
4	GO:0022411	cellular component disassembly	Biological Process	2	A0A024RCJ0,Q07954
4	GO:0030030	cell projection organization	Biological Process	8	Q92859,P06702,Q07954,P24821,A0A140VJC8,P05556,O75051,A0A024RCJ0
4	GO:0032535	regulation of cellular component size	Biological Process	1	A0A0A6YYG9
4	GO:0032989	cellular component morphogenesis	Biological Process	8	Q9ULI3,Q92859,O75051,A0A140VJC8,P05556,P09619,P02671,A0A024RCJ0
4	GO:0034330	cell junction organization	Biological Process	1	Q9ULI3
4	GO:0043062	extracellular structure organization	Biological Process	9	A0A024RCJ0,Q07954,A0A140VJC8,B4DUV1,P02452,P02671,P05556,P24821,D6RGG3
4	GO:0043933	protein-containing complex subunit organization	Biological Process	8	B2R4R0,A0A024R5M3,A0A0A6YYG9,D6RGG3,P02452,P02671,A1YVW6,H0YBZ2
4	GO:0050808	synapse organization	Biological Process	4	P24821,A0A140VJC8,O75487,Q9UN70
4	GO:0051128	regulation of cellular component organization	Biological Process	10	A0A024RCJ0,O75051,Q07954,P06702,P09619,A0A0A6YYG9,A0A024R7D5,O00241,P02671,O75487
4	GO:0051129	negative regulation of cellular component organization	Biological Process	2	Q07954,A0A024R7D5
4	GO:0051130	positive regulation of cellular component organization	Biological Process	8	P06702,A0A0A6YYG9,A0A024R7D5,Q07954,P09619,O00241,O75051,P02671
4	GO:0097435	supramolecular fiber organization	Biological Process	7	A0A024R5M3,A0A0A6YYG9,D6RGG3,P02452,P05556,P09619,A0A024R7D5
4	GO:0099172	presynapse organization	Biological Process	1	O75487
4	GO:0045454	cell redox homeostasis	Biological Process	1	D3DPK5
4	GO:0055082	cellular chemical homeostasis	Biological Process	3	A0A140VJC8,A5PL27,P06702
4	GO:0010564	regulation of cell cycle process	Biological Process	2	A0A140VJC8,P09619
4	GO:0044770	cell cycle phase transition	Biological Process	2	P05556,A0A140VJC8
4	GO:0090068	positive regulation of cell cycle process	Biological Process	2	A0A140VJC8,P09619
4	GO:1903047	mitotic cell cycle process	Biological Process	3	P05556,A0A140VJC8,P09619
4	GO:0008354	germ cell migration	Biological Process	1	P05556
4	GO:0030036	actin cytoskeleton organization	Biological Process	5	A0A024R5M3,A0A0A6YYG9,P09619,Q07954,P05556
4	GO:0032970	regulation of actin filament-based process	Biological Process	3	P09619,Q07954,A0A0A6YYG9
4	GO:0023061	signal release	Biological Process	1	P02671
4	GO:0006887	exocytosis	Biological Process	4	P02671,O00241,P06702,Q16769
4	GO:0009306	protein secretion	Biological Process	1	P02671
4	GO:1903530	regulation of secretion by cell	Biological Process	1	P02671
4	GO:1903532	positive regulation of secretion by cell	Biological Process	1	P02671
4	GO:0045597	positive regulation of cell differentiation	Biological Process	6	P02452,Q5IJ48,P06702,P26842,O75051,P02671
4	GO:0007162	negative regulation of cell adhesion	Biological Process	4	P02452,Q9GZX9,O75051,P24821
4	GO:0045596	negative regulation of cell differentiation	Biological Process	6	Q6EMK4,Q07954,A0A140VJC8,Q9GZX9,A0A024R7D5,P05556
4	GO:0090288	negative regulation of cellular response to growth factor stimulus	Biological Process	2	Q6EMK4,Q9GZX9
4	GO:0001708	cell fate specification	Biological Process	1	P05556
4	GO:0030154	cell differentiation	Biological Process	21	Q9ULI3,P02452,P24821,P05556,Q07954,Q92859,Q5IJ48,Q6EMK4,P06702,A0A140VJC8,Q9H461,P09619,P26842,A0A024QZ62,Q9GZX9,A0A140VJE4,O75051,A0A024RCJ0,A0A024R7D5,P02671,P54760
4	GO:0045165	cell fate commitment	Biological Process	1	P05556
4	GO:0048468	cell development	Biological Process	13	Q9ULI3,Q07954,Q92859,P06702,P24821,A0A140VJC8,P05556,A0A140VJE4,O75051,P09619,A0A024RCJ0,A0A024R7D5,P02671
4	GO:0048469	cell maturation	Biological Process	1	A0A140VJC8
4	GO:0045595	regulation of cell differentiation	Biological Process	13	P02452,Q5IJ48,Q6EMK4,P06702,Q07954,P26842,P05556,A0A024QZ62,A0A140VJC8,Q9GZX9,O75051,A0A024R7D5,P02671
4	GO:0060627	regulation of vesicle-mediated transport	Biological Process	4	A0A024R7D5,Q07954,P02671,O00241
4	GO:0080135	regulation of cellular response to stress	Biological Process	2	Q9H461,P26842
4	GO:0090287	regulation of cellular response to growth factor stimulus	Biological Process	4	Q6EMK4,Q5IJ48,Q92859,Q9GZX9
4	GO:0033554	cellular response to stress	Biological Process	7	A0A024R819,P24821,Q9H461,P26842,A0A024R5G2,G3XAK1,Q6EMK4
4	GO:0070887	cellular response to chemical stimulus	Biological Process	16	Q9GZX9,G3XAK1,P05556,P02452,Q6EMK4,Q5IJ48,Q92859,P06702,P26842,P09619,A0A024R5G2,A0A140VJC8,P24821,A0A024R7D5,O75339,Q07954
4	GO:0071402	cellular response to lipoprotein particle stimulus	Biological Process	1	P05556
4	GO:0104004	cellular response to environmental stimulus	Biological Process	1	P02452
4	GO:0006914	autophagy	Biological Process	1	P06702
4	GO:0007548	sex differentiation	Biological Process	1	P09619
4	GO:0045137	development of primary sexual characteristics	Biological Process	1	P09619
4	GO:0048608	reproductive structure development	Biological Process	2	P09619,P24821
4	GO:0060512	prostate gland morphogenesis	Biological Process	1	P24821
4	GO:0060740	prostate gland epithelium morphogenesis	Biological Process	1	P24821
4	GO:0007565	female pregnancy	Biological Process	2	A0A024RCJ0,G3XAK1
4	GO:0031589	cell-substrate adhesion	Biological Process	4	A0A024RCJ0,P02671,P05556,P02452
4	GO:0033627	cell adhesion mediated by integrin	Biological Process	1	P05556
4	GO:0098609	cell-cell adhesion	Biological Process	11	A0A0G2JMW3,B2RCB8,D6RF86,P05556,Q9UN70,O00241,P02671,P26842,P06702,O75487,Q9GZX9
4	GO:0060638	mesenchymal-epithelial cell signaling	Biological Process	1	P24821
4	GO:0099536	synaptic signaling	Biological Process	1	P05556
4	GO:0198738	cell-cell signaling by wnt	Biological Process	4	Q66K79,Q07954,Q9H461,P02452
4	GO:1905114	cell surface receptor signaling pathway involved in cell-cell signaling	Biological Process	4	Q66K79,Q07954,Q9H461,P02452
4	GO:0046883	regulation of hormone secretion	Biological Process	1	P02671
4	GO:0099177	regulation of trans-synaptic signaling	Biological Process	1	P05556
4	GO:0046887	positive regulation of hormone secretion	Biological Process	1	P02671
4	GO:0001649	osteoblast differentiation	Biological Process	3	Q9GZX9,P02452,P24821
4	GO:0030278	regulation of ossification	Biological Process	2	B2R7N9,Q9GZX9
4	GO:0030279	negative regulation of ossification	Biological Process	1	Q9GZX9
4	GO:0030282	bone mineralization	Biological Process	1	B2R7N9
4	GO:0036072	direct ossification	Biological Process	1	P02452
4	GO:0036075	replacement ossification	Biological Process	1	P02452
4	GO:0061138	morphogenesis of a branching epithelium	Biological Process	2	A0A024RCJ0,P24821
4	GO:0001817	regulation of cytokine production	Biological Process	2	Q9GZX9,Q9ULI3
4	GO:0001818	negative regulation of cytokine production	Biological Process	1	Q9GZX9
4	GO:0001819	positive regulation of cytokine production	Biological Process	1	Q9ULI3
4	GO:0032602	chemokine production	Biological Process	1	P06702
4	GO:0090269	fibroblast growth factor production	Biological Process	1	Q9ULI3
4	GO:0090270	regulation of fibroblast growth factor production	Biological Process	1	Q9ULI3
4	GO:0003013	circulatory system process	Biological Process	2	Q9ULI3,P02671
4	GO:0050877	nervous system process	Biological Process	5	P02452,A0A024R7D5,A0A140VJC8,P05556,P55000
4	GO:0022600	digestive system process	Biological Process	1	A0A0A6YYJ4
4	GO:0044057	regulation of system process	Biological Process	1	P02671
4	GO:0009790	embryo development	Biological Process	8	P05556,P13671,Q9ULI3,Q5IJ48,Q9GZX9,O75051,A0A140VJE4,P02452
4	GO:0035295	tube development	Biological Process	12	P54760,Q9H461,Q9ULI3,P05556,Q86T13,O75051,P09619,Q07954,P13671,A0A024RCJ0,P24821,G3XAK1
4	GO:0046661	male sex differentiation	Biological Process	1	P09619
4	GO:0048731	system development	Biological Process	26	P02452,P54760,Q9H461,Q9ULI3,P05556,Q86T13,Q07954,Q92859,P43251,Q9GZX9,P09619,Q5IJ48,Q6EMK4,P06702,P24821,A0A140VJC8,A0A140VJE4,P00338,O75051,B2R7N9,G3XAK1,A0A024RCJ0,P26842,P13671,A0A024R7D5,O75487
4	GO:0048736	appendage development	Biological Process	1	O75051
4	GO:2000026	regulation of multicellular organismal development	Biological Process	15	Q5IJ48,P02452,Q6EMK4,P06702,Q07954,B2R7N9,G3XAK1,P09619,P26842,A0A140VJC8,P05556,P13671,O75051,A0A024R7D5,O75487
4	GO:0003002	regionalization	Biological Process	2	O75051,Q5IJ48
4	GO:0010984	regulation of lipoprotein particle clearance	Biological Process	1	A0A024R7D5
4	GO:0010986	positive regulation of lipoprotein particle clearance	Biological Process	1	A0A024R7D5
4	GO:0034383	low-density lipoprotein particle clearance	Biological Process	1	A0A024R7D5
4	GO:0034384	high-density lipoprotein particle clearance	Biological Process	1	A0A024R7D5
4	GO:0040014	regulation of multicellular organism growth	Biological Process	1	A0A140VJC8
4	GO:0060419	heart growth	Biological Process	1	Q9ULI3
4	GO:0060437	lung growth	Biological Process	1	P09619
4	GO:0001894	tissue homeostasis	Biological Process	1	A0A0A6YYJ4
4	GO:0007596	blood coagulation	Biological Process	2	P02452,P02671
4	GO:0050819	negative regulation of coagulation	Biological Process	1	P02671
4	GO:0050818	regulation of coagulation	Biological Process	1	P02671
4	GO:1900221	regulation of amyloid-beta clearance	Biological Process	2	A0A024R7D5,Q07954
4	GO:0010718	positive regulation of epithelial to mesenchymal transition	Biological Process	2	P02452,Q5IJ48
4	GO:0033601	positive regulation of mammary gland epithelial cell proliferation	Biological Process	1	G3XAK1
4	GO:0051962	positive regulation of nervous system development	Biological Process	2	P06702,O75051
4	GO:0090184	positive regulation of kidney development	Biological Process	1	P09619
4	GO:1900223	positive regulation of amyloid-beta clearance	Biological Process	2	A0A024R7D5,Q07954
4	GO:1903524	positive regulation of blood circulation	Biological Process	1	P02671
4	GO:1904018	positive regulation of vasculature development	Biological Process	2	P05556,P13671
4	GO:0010719	negative regulation of epithelial to mesenchymal transition	Biological Process	1	Q6EMK4
4	GO:0051961	negative regulation of nervous system development	Biological Process	3	Q07954,A0A140VJC8,A0A024R7D5
4	GO:0090132	epithelium migration	Biological Process	3	P05556,P54760,Q86T13
4	GO:0003206	cardiac chamber morphogenesis	Biological Process	1	Q9ULI3
4	GO:0009887	animal organ morphogenesis	Biological Process	10	P02452,P54760,Q9ULI3,Q9GZX9,Q5IJ48,A0A140VJE4,P24821,A0A024RCJ0,G3XAK1,P09619
4	GO:0010171	body morphogenesis	Biological Process	1	P02452
4	GO:0022603	regulation of anatomical structure morphogenesis	Biological Process	5	O75051,Q5IJ48,P05556,P13671,P02671
4	GO:0035107	appendage morphogenesis	Biological Process	1	O75051
4	GO:0035239	tube morphogenesis	Biological Process	11	P54760,Q9H461,Q9ULI3,P05556,Q86T13,P09619,Q07954,P13671,A0A024RCJ0,P24821,G3XAK1
4	GO:0048598	embryonic morphogenesis	Biological Process	4	Q5IJ48,Q9GZX9,A0A140VJE4,P05556
4	GO:0048729	tissue morphogenesis	Biological Process	7	Q5IJ48,Q9GZX9,Q9ULI3,A0A024RCJ0,P05556,P24821,G3XAK1
4	GO:0060323	head morphogenesis	Biological Process	1	P02452
4	GO:0060325	face morphogenesis	Biological Process	1	P02452
4	GO:0061383	trabecula morphogenesis	Biological Process	2	Q9ULI3,P02452
4	GO:0061438	renal system vasculature morphogenesis	Biological Process	1	P09619
4	GO:0061439	kidney vasculature morphogenesis	Biological Process	1	P09619
4	GO:0072028	nephron morphogenesis	Biological Process	1	P09619
4	GO:0072049	comma-shaped body morphogenesis	Biological Process	1	P09619
4	GO:0072050	S-shaped body morphogenesis	Biological Process	1	P09619
4	GO:0072102	glomerulus morphogenesis	Biological Process	1	P09619
4	GO:0001525	angiogenesis	Biological Process	6	P05556,P54760,Q86T13,P13671,P09619,Q9H461
4	GO:0001704	formation of primary germ layer	Biological Process	3	Q5IJ48,Q9GZX9,P05556
4	GO:0001756	somitogenesis	Biological Process	2	O75051,Q5IJ48
4	GO:0010927	cellular component assembly involved in morphogenesis	Biological Process	2	P05556,P09619
4	GO:0014028	notochord formation	Biological Process	1	Q5IJ48
4	GO:0060174	limb bud formation	Biological Process	1	O75051
4	GO:0060343	trabecula formation	Biological Process	1	P02452
4	GO:0071695	anatomical structure maturation	Biological Process	1	A0A140VJC8
4	GO:0001568	blood vessel development	Biological Process	9	P54760,Q9H461,Q9ULI3,P05556,Q86T13,P09619,Q07954,P13671,P02452
4	GO:0001945	lymph vessel development	Biological Process	1	Q9ULI3
4	GO:0003205	cardiac chamber development	Biological Process	1	Q9ULI3
4	GO:0003279	cardiac septum development	Biological Process	1	Q9ULI3
4	GO:0009888	tissue development	Biological Process	12	Q5IJ48,Q9GZX9,O75051,Q9ULI3,P02452,Q6EMK4,B2R7N9,G3XAK1,A0A024RCJ0,P05556,P09619,P24821
4	GO:0016358	dendrite development	Biological Process	2	P05556,A0A140VJC8
4	GO:0021537	telencephalon development	Biological Process	1	Q07954
4	GO:0021543	pallium development	Biological Process	1	Q07954
4	GO:0021549	cerebellum development	Biological Process	1	A0A140VJE4
4	GO:0021680	cerebellar Purkinje cell layer development	Biological Process	1	A0A140VJE4
4	GO:0021695	cerebellar cortex development	Biological Process	1	A0A140VJE4
4	GO:0021987	cerebral cortex development	Biological Process	1	Q07954
4	GO:0022037	metencephalon development	Biological Process	1	A0A140VJE4
4	GO:0030900	forebrain development	Biological Process	3	Q07954,A0A140VJC8,Q9GZX9
4	GO:0030901	midbrain development	Biological Process	1	P00338
4	GO:0030902	hindbrain development	Biological Process	3	A0A140VJE4,O75051,P05556
4	GO:0031099	regeneration	Biological Process	1	P24821
4	GO:0032835	glomerulus development	Biological Process	1	P09619
4	GO:0044691	tooth eruption	Biological Process	1	P02452
4	GO:0048513	animal organ development	Biological Process	19	P02452,P54760,Q9ULI3,Q9GZX9,P09619,Q5IJ48,Q6EMK4,A0A140VJE4,P00338,O75051,P05556,Q07954,B2R7N9,A0A140VJC8,Q9H461,G3XAK1,P24821,A0A024RCJ0,P26842
4	GO:0048839	inner ear development	Biological Process	2	A0A140VJE4,P09619
4	GO:0048857	neural nucleus development	Biological Process	1	P00338
4	GO:0060041	retina development in camera-type eye	Biological Process	1	P09619
4	GO:0060322	head development	Biological Process	8	A0A140VJE4,P00338,O75051,P05556,Q07954,A0A140VJC8,Q9GZX9,P02452
4	GO:0060324	face development	Biological Process	1	P02452
4	GO:0060749	mammary gland alveolus development	Biological Process	1	A0A024RCJ0
4	GO:0061061	muscle structure development	Biological Process	4	Q9ULI3,P05556,A0A024QZ62,P09619
4	GO:0061377	mammary gland lobule development	Biological Process	1	A0A024RCJ0
4	GO:0072006	nephron development	Biological Process	1	P09619
4	GO:0050920	regulation of chemotaxis	Biological Process	2	G3XAK1,P09619
4	GO:2000145	regulation of cell motility	Biological Process	6	G3XAK1,P09619,Q07954,O75051,P02452,P55000
4	GO:2000146	negative regulation of cell motility	Biological Process	2	Q07954,P55000
4	GO:0050921	positive regulation of chemotaxis	Biological Process	1	P09619
4	GO:2000147	positive regulation of cell motility	Biological Process	2	P09619,P02452
4	GO:0006935	chemotaxis	Biological Process	6	Q92859,G3XAK1,A0A140VJC8,P06702,P09619,O75051
4	GO:0016477	cell migration	Biological Process	13	P05556,P54760,Q86T13,P06702,G3XAK1,A0A024RCJ0,P09619,Q07954,O75051,P02452,P55000,P06312,Q5IJ48
4	GO:0097722	sperm motility	Biological Process	1	G3XAK1
4	GO:0031334	positive regulation of protein complex assembly	Biological Process	1	A0A0A6YYG9
4	GO:0010811	positive regulation of cell-substrate adhesion	Biological Process	1	P02671
4	GO:0022409	positive regulation of cell-cell adhesion	Biological Process	3	P02671,P26842,O00241
4	GO:0031349	positive regulation of defense response	Biological Process	3	P02671,P06702,A0A024R7D5
4	GO:0032103	positive regulation of response to external stimulus	Biological Process	3	A0A024R7D5,P06702,P09619
4	GO:2000259	positive regulation of protein activation cascade	Biological Process	1	P13671
4	GO:0032370	positive regulation of lipid transport	Biological Process	1	Q07954
4	GO:0043270	positive regulation of ion transport	Biological Process	1	P09619
4	GO:0045807	positive regulation of endocytosis	Biological Process	3	O00241,A0A024R7D5,Q07954
4	GO:0051047	positive regulation of secretion	Biological Process	1	P02671
4	GO:0051222	positive regulation of protein transport	Biological Process	2	P02671,Q07954
4	GO:0051092	positive regulation of NF-kappaB transcription factor activity	Biological Process	1	P06702
4	GO:1904377	positive regulation of protein localization to cell periphery	Biological Process	2	P05556,Q07954
4	GO:1905477	positive regulation of protein localization to membrane	Biological Process	2	P05556,Q07954
4	GO:0031348	negative regulation of defense response	Biological Process	1	A0A024R7D5
4	GO:0032102	negative regulation of response to external stimulus	Biological Process	2	P02671,A0A024R7D5
4	GO:1903035	negative regulation of response to wounding	Biological Process	1	P02671
4	GO:2000258	negative regulation of protein activation cascade	Biological Process	1	P02671
4	GO:0030195	negative regulation of blood coagulation	Biological Process	1	P02671
4	GO:0010810	regulation of cell-substrate adhesion	Biological Process	3	A0A024RCJ0,P02452,P02671
4	GO:0022407	regulation of cell-cell adhesion	Biological Process	4	O00241,P02671,P26842,Q9GZX9
4	GO:0032880	regulation of protein localization	Biological Process	4	P02671,Q07954,O75487,P05556
4	GO:0051049	regulation of transport	Biological Process	5	Q07954,A0A024R7D5,P02671,O00241,P09619
4	GO:0060341	regulation of cellular localization	Biological Process	3	O75487,P05556,Q07954
4	GO:1905952	regulation of lipid localization	Biological Process	1	Q07954
4	GO:0043254	regulation of protein complex assembly	Biological Process	1	A0A0A6YYG9
4	GO:0051963	regulation of synapse assembly	Biological Process	1	O75487
4	GO:0032101	regulation of response to external stimulus	Biological Process	8	P13671,G3XAK1,P06312,P15169,P02671,A0A024R7D5,P06702,P09619
4	GO:0080134	regulation of response to stress	Biological Process	8	P13671,P02671,P06702,P06312,P15169,Q9H461,P26842,A0A024R7D5
4	GO:2000257	regulation of protein activation cascade	Biological Process	4	P13671,P06312,P15169,P02671
4	GO:0030193	regulation of blood coagulation	Biological Process	1	P02671
4	GO:0001666	response to hypoxia	Biological Process	3	G3XAK1,Q6EMK4,P00338
4	GO:0006952	defense response	Biological Process	9	P13671,P02671,P06702,Q07954,P05556,P06312,P15169,O00241,A0A024R7D5
4	GO:0006979	response to oxidative stress	Biological Process	5	P00338,P02452,P09619,A0A024R5G2,A0A140VJC8
4	GO:0009611	response to wounding	Biological Process	5	P02452,P02671,P24821,P09619,A0A024RCJ0
4	GO:0034405	response to fluid shear stress	Biological Process	1	P09619
4	GO:0055093	response to hyperoxia	Biological Process	2	P02452,P09619
4	GO:0061771	response to caloric restriction	Biological Process	1	A0A024R7D5
4	GO:0009612	response to mechanical stimulus	Biological Process	2	P02452,P24821
4	GO:0009991	response to extracellular stimulus	Biological Process	4	P00338,A0A024R7D5,P24821,P02452
4	GO:0043207	response to external biotic stimulus	Biological Process	3	P06702,A0A024R5G2,P02671
4	GO:0071496	cellular response to external stimulus	Biological Process	2	P02452,P24821
4	GO:0009314	response to radiation	Biological Process	2	A0A140VJC8,P05556
4	GO:0070482	response to oxygen levels	Biological Process	5	P00338,P02452,P09619,G3XAK1,Q6EMK4
4	GO:0071214	cellular response to abiotic stimulus	Biological Process	1	P02452
4	GO:0009725	response to hormone	Biological Process	4	P02452,P09619,P15169,P24821
4	GO:0055094	response to lipoprotein particle	Biological Process	1	P05556
4	GO:0070849	response to epidermal growth factor	Biological Process	1	P02452
4	GO:0071495	cellular response to endogenous stimulus	Biological Process	9	Q9GZX9,P02452,Q6EMK4,Q5IJ48,Q92859,A0A140VJC8,O75339,P24821,Q07954
4	GO:0071559	response to transforming growth factor beta	Biological Process	4	Q9GZX9,Q6EMK4,O75339,P02452
4	GO:0071772	response to BMP	Biological Process	3	Q9GZX9,Q5IJ48,Q92859
4	GO:0071774	response to fibroblast growth factor	Biological Process	2	P02452,P24821
4	GO:1990089	response to nerve growth factor	Biological Process	1	A0A140VJC8
4	GO:0001101	response to acid chemical	Biological Process	4	P02452,P09619,P24821,A0A024R7D5
4	GO:0007584	response to nutrient	Biological Process	3	P24821,P02452,P00338
4	GO:0042493	response to drug	Biological Process	6	P00338,P02452,P09619,P24821,P26842,A0A024R5G2
4	GO:0009636	response to toxic substance	Biological Process	6	P00338,P02452,P09619,P24821,P26842,A0A024R5G2
4	GO:0010033	response to organic substance	Biological Process	16	Q9GZX9,P00338,P05556,P02452,Q6EMK4,Q5IJ48,Q92859,P09619,A0A024R5G2,P26842,P24821,P15169,A0A140VJC8,A0A024R7D5,O75339,Q07954
4	GO:0010035	response to inorganic substance	Biological Process	6	A0A140VJC8,P00338,P02452,P09619,P02671,A0A024R5G2
4	GO:0046677	response to antibiotic	Biological Process	6	P00338,P02452,P09619,P24821,P26842,A0A024R5G2
4	GO:1901698	response to nitrogen compound	Biological Process	5	P02452,P00338,A0A140VJC8,P05556,Q07954
4	GO:1901700	response to oxygen-containing compound	Biological Process	9	P00338,P02452,P09619,A0A024R5G2,P24821,P26842,A0A140VJC8,A0A024R7D5,Q07954
4	GO:0071461	cellular response to redox state	Biological Process	1	Q6EMK4
4	GO:0072377	blood coagulation, common pathway	Biological Process	1	P02671
4	GO:0072378	blood coagulation, fibrin clot formation	Biological Process	1	P02671
4	GO:0097120	receptor localization to synapse	Biological Process	1	O75487
4	GO:0008104	protein localization	Biological Process	8	H0YBZ2,P02452,Q07954,P02671,P43652,O75487,Q9ULI3,P05556
4	GO:0010876	lipid localization	Biological Process	3	A3KPE2,Q07954,A0A024R7D5
4	GO:0070727	cellular macromolecule localization	Biological Process	5	H0YBZ2,P02452,O75487,P05556,Q07954
4	GO:0006810	transport	Biological Process	17	P02671,A5PL27,A3KPE2,H0YBZ2,A0A140VJC8,P06312,Q07954,P05556,P02452,P43652,A0A024R7D5,O00241,P06702,Q16769,P05543,P09619,A0A024QZ62
4	GO:0045184	establishment of protein localization	Biological Process	5	H0YBZ2,P02452,Q07954,P02671,P43652
4	GO:0051649	establishment of localization in cell	Biological Process	3	H0YBZ2,A0A140VJC8,A0A024QZ62
4	GO:0051238	sequestering of metal ion	Biological Process	1	P06702
4	GO:0046907	intracellular transport	Biological Process	3	H0YBZ2,A0A140VJC8,A0A024QZ62
4	GO:0051640	organelle localization	Biological Process	1	O75051
4	GO:0051668	localization within membrane	Biological Process	1	O75487
4	GO:0051642	centrosome localization	Biological Process	1	O75051
4	GO:0019730	antimicrobial humoral response	Biological Process	2	P02671,P06702
4	GO:0009617	response to bacterium	Biological Process	3	P06702,A0A024R5G2,P02671
4	GO:0009620	response to fungus	Biological Process	1	P06702
4	GO:0098542	defense response to other organism	Biological Process	2	P06702,P02671
4	GO:0035821	modification of morphology or physiology of other organism	Biological Process	1	P06702
4	GO:0008360	regulation of cell shape	Biological Process	1	O75051
4	GO:0010817	regulation of hormone levels	Biological Process	2	P05543,P02671
4	GO:0031647	regulation of protein stability	Biological Process	2	A0A024RDY3,P43652
4	GO:0042592	homeostatic process	Biological Process	7	D3DPK5,A0A140VJC8,A5PL27,A0A0A6YYJ4,P06702,A0A024R7D5,Q92859
4	GO:0050803	regulation of synapse structure or activity	Biological Process	2	O75487,A0A140VJC8
4	GO:0050878	regulation of body fluid levels	Biological Process	3	P02452,P02671,Q9ULI3
4	GO:0090066	regulation of anatomical structure size	Biological Process	2	A0A0A6YYG9,P02671
4	GO:0090559	regulation of membrane permeability	Biological Process	1	Q9ULI3
4	GO:0098696	regulation of neurotransmitter receptor localization to postsynaptic specialization membrane	Biological Process	1	O75487
4	GO:0099072	regulation of postsynaptic membrane neurotransmitter receptor levels	Biological Process	2	O75487,A0A024QZ62
4	GO:0010469	regulation of signaling receptor activity	Biological Process	2	A0A140VJC8,P05556
4	GO:0044092	negative regulation of molecular function	Biological Process	3	P05543,Q5IJ48,Q9ULI3
4	GO:0044093	positive regulation of molecular function	Biological Process	5	P06702,P09619,Q07954,P05556,Q9H461
4	GO:0050790	regulation of catalytic activity	Biological Process	10	P06702,A0A140VJC8,P09619,P05543,Q5IJ48,Q07954,O75051,P05556,Q9H461,Q9ULI3
4	GO:0051090	regulation of DNA-binding transcription factor activity	Biological Process	1	P06702
4	GO:0051098	regulation of binding	Biological Process	2	Q07954,A0A140VJC8
5	GO:0048232	male gamete generation	Biological Process	1	G3XAK1
5	GO:0043603	cellular amide metabolic process	Biological Process	4	A0A140VJC8,P15169,Q66K79,P43251
5	GO:0044270	cellular nitrogen compound catabolic process	Biological Process	1	P00338
5	GO:0044271	cellular nitrogen compound biosynthetic process	Biological Process	11	Q9H461,P00338,B2R4R0,A0A024R228,A0A140VJC8,Q9GZX9,Q5IJ48,Q92859,P02452,P06702,P09619
5	GO:0072521	purine-containing compound metabolic process	Biological Process	1	P00338
5	GO:0072524	pyridine-containing compound metabolic process	Biological Process	1	P00338
5	GO:0010899	regulation of phosphatidylcholine catabolic process	Biological Process	1	A0A024R7D5
5	GO:0019219	regulation of nucleobase-containing compound metabolic process	Biological Process	9	Q9H461,A0A024R228,Q9GZX9,Q5IJ48,Q92859,P02452,A0A140VJC8,P06702,P09619
5	GO:0034248	regulation of cellular amide metabolic process	Biological Process	1	A0A140VJC8
5	GO:0051246	regulation of protein metabolic process	Biological Process	16	P13671,A0A140VJC8,P06702,Q9GZX9,P05543,Q5IJ48,P06312,P15169,P09619,Q9H461,Q07954,P26842,P02671,P54760,A0A024R7D5,Q9ULI3
5	GO:0045934	negative regulation of nucleobase-containing compound metabolic process	Biological Process	1	Q9H461
5	GO:0051248	negative regulation of protein metabolic process	Biological Process	5	P05543,Q5IJ48,A0A024R7D5,P02671,Q9ULI3
5	GO:0045935	positive regulation of nucleobase-containing compound metabolic process	Biological Process	4	P02452,A0A140VJC8,Q9H461,P09619
5	GO:0051247	positive regulation of protein metabolic process	Biological Process	10	P13671,P06702,Q9GZX9,P09619,Q9H461,Q07954,P26842,P02671,P54760,A0A024R7D5
5	GO:0042417	dopamine metabolic process	Biological Process	1	A0A140VJE6
5	GO:0046470	phosphatidylcholine metabolic process	Biological Process	1	A0A024R7D5
5	GO:0006022	aminoglycan metabolic process	Biological Process	2	O75487,P09619
5	GO:0006518	peptide metabolic process	Biological Process	3	A0A140VJC8,P15169,Q66K79
5	GO:0006584	catecholamine metabolic process	Biological Process	1	A0A140VJE6
5	GO:0006768	biotin metabolic process	Biological Process	1	P43251
5	GO:1901565	organonitrogen compound catabolic process	Biological Process	5	O75487,P15169,A0A024R7D5,A0A109NGN6,Q07954
5	GO:1901566	organonitrogen compound biosynthetic process	Biological Process	4	O75487,P09619,P00338,A0A140VJC8
5	GO:0010710	regulation of collagen catabolic process	Biological Process	1	P05556
5	GO:0031329	regulation of cellular catabolic process	Biological Process	2	A0A024R7D5,Q07954
5	GO:0042176	regulation of protein catabolic process	Biological Process	2	Q07954,A0A024R7D5
5	GO:0050994	regulation of lipid catabolic process	Biological Process	1	A0A024R7D5
5	GO:0031331	positive regulation of cellular catabolic process	Biological Process	2	A0A024R7D5,Q07954
5	GO:0045732	positive regulation of protein catabolic process	Biological Process	2	A0A024R7D5,Q07954
5	GO:0019439	aromatic compound catabolic process	Biological Process	1	P00338
5	GO:0042737	drug catabolic process	Biological Process	1	P15169
5	GO:0043171	peptide catabolic process	Biological Process	1	P15169
5	GO:0044242	cellular lipid catabolic process	Biological Process	1	A0A024R7D5
5	GO:0044265	cellular macromolecule catabolic process	Biological Process	3	A0A109NGN6,A0A024R7D5,Q07954
5	GO:0046700	heterocycle catabolic process	Biological Process	1	P00338
5	GO:0009057	macromolecule catabolic process	Biological Process	4	O75487,A0A024R7D5,A0A109NGN6,Q07954
5	GO:0016042	lipid catabolic process	Biological Process	1	A0A024R7D5
5	GO:0016052	carbohydrate catabolic process	Biological Process	1	P00338
5	GO:0046434	organophosphate catabolic process	Biological Process	2	P00338,A0A024R7D5
5	GO:1901136	carbohydrate derivative catabolic process	Biological Process	1	O75487
5	GO:1901361	organic cyclic compound catabolic process	Biological Process	1	P00338
5	GO:0010556	regulation of macromolecule biosynthetic process	Biological Process	9	Q9H461,A0A024R228,A0A140VJC8,Q9GZX9,Q5IJ48,Q92859,P02452,P06702,P09619
5	GO:0031326	regulation of cellular biosynthetic process	Biological Process	10	Q9H461,A0A024R228,A0A140VJC8,A0A024R7D5,Q9GZX9,Q5IJ48,Q92859,P02452,P06702,P09619
5	GO:0032965	regulation of collagen biosynthetic process	Biological Process	1	P09619
5	GO:0046890	regulation of lipid biosynthetic process	Biological Process	1	A0A024R7D5
5	GO:0010558	negative regulation of macromolecule biosynthetic process	Biological Process	1	Q9H461
5	GO:0031327	negative regulation of cellular biosynthetic process	Biological Process	1	Q9H461
5	GO:0010557	positive regulation of macromolecule biosynthetic process	Biological Process	4	P02452,A0A140VJC8,Q9H461,P09619
5	GO:0046889	positive regulation of lipid biosynthetic process	Biological Process	1	A0A024R7D5
5	GO:0031328	positive regulation of cellular biosynthetic process	Biological Process	5	A0A024R7D5,P02452,A0A140VJC8,Q9H461,P09619
5	GO:0032967	positive regulation of collagen biosynthetic process	Biological Process	1	P09619
5	GO:0016053	organic acid biosynthetic process	Biological Process	1	P00338
5	GO:0018130	heterocycle biosynthetic process	Biological Process	11	Q9H461,P00338,B2R4R0,A0A024R228,Q9GZX9,Q5IJ48,Q92859,P02452,A0A140VJC8,P06702,P09619
5	GO:0019438	aromatic compound biosynthetic process	Biological Process	11	Q9H461,P00338,B2R4R0,A0A024R228,Q9GZX9,Q5IJ48,Q92859,P02452,A0A140VJC8,P06702,P09619
5	GO:0034645	cellular macromolecule biosynthetic process	Biological Process	10	Q9H461,B2R4R0,A0A024R228,A0A140VJC8,Q9GZX9,Q5IJ48,Q92859,P02452,P06702,P09619
5	GO:0045017	glycerolipid biosynthetic process	Biological Process	1	A0A024R7D5
5	GO:0046460	neutral lipid biosynthetic process	Biological Process	1	A0A024R7D5
5	GO:0051188	cofactor biosynthetic process	Biological Process	1	P00338
5	GO:0034404	nucleobase-containing small molecule biosynthetic process	Biological Process	1	P00338
5	GO:0008610	lipid biosynthetic process	Biological Process	1	A0A024R7D5
5	GO:0009059	macromolecule biosynthetic process	Biological Process	11	Q9H461,O75487,P09619,B2R4R0,A0A024R228,A0A140VJC8,Q9GZX9,Q5IJ48,Q92859,P02452,P06702
5	GO:0090407	organophosphate biosynthetic process	Biological Process	1	P00338
5	GO:1901137	carbohydrate derivative biosynthetic process	Biological Process	3	O75487,P09619,P00338
5	GO:1901362	organic cyclic compound biosynthetic process	Biological Process	11	Q9H461,P00338,B2R4R0,A0A024R228,Q9GZX9,Q5IJ48,Q92859,P02452,A0A140VJC8,P06702,P09619
5	GO:0010629	negative regulation of gene expression	Biological Process	3	Q9H461,A0A024R7D5,O75339
5	GO:0051253	negative regulation of RNA metabolic process	Biological Process	1	Q9H461
5	GO:0010563	negative regulation of phosphorus metabolic process	Biological Process	1	Q9ULI3
5	GO:0032269	negative regulation of cellular protein metabolic process	Biological Process	3	P05543,Q5IJ48,Q9ULI3
5	GO:0010628	positive regulation of gene expression	Biological Process	7	P13671,P02452,A0A140VJC8,Q9H461,A0A024R7D5,G3XAK1,P24821
5	GO:0051054	positive regulation of DNA metabolic process	Biological Process	1	P09619
5	GO:0051254	positive regulation of RNA metabolic process	Biological Process	3	P02452,A0A140VJC8,Q9H461
5	GO:0010562	positive regulation of phosphorus metabolic process	Biological Process	6	Q9GZX9,P09619,Q9H461,P26842,P02671,P54760
5	GO:2000379	positive regulation of reactive oxygen species metabolic process	Biological Process	1	P09619
5	GO:0032270	positive regulation of cellular protein metabolic process	Biological Process	10	P13671,P06702,Q9GZX9,P09619,Q9H461,P26842,P02671,P54760,A0A024R7D5,Q07954
5	GO:0090208	positive regulation of triglyceride metabolic process	Biological Process	1	A0A024R7D5
5	GO:0090218	positive regulation of lipid kinase activity	Biological Process	1	P09619
5	GO:1903727	positive regulation of phospholipid metabolic process	Biological Process	1	P09619
5	GO:0010675	regulation of cellular carbohydrate metabolic process	Biological Process	1	A0A0A6YYJ4
5	GO:0032268	regulation of cellular protein metabolic process	Biological Process	14	P13671,A0A140VJC8,P06702,Q9GZX9,P05543,Q5IJ48,P09619,Q9H461,P26842,P02671,P54760,A0A024R7D5,Q07954,Q9ULI3
5	GO:0051174	regulation of phosphorus metabolic process	Biological Process	9	A0A140VJC8,Q9GZX9,A0A024R7D5,P09619,Q9H461,P26842,P02671,P54760,Q9ULI3
5	GO:2000377	regulation of reactive oxygen species metabolic process	Biological Process	1	P09619
5	GO:0090207	regulation of triglyceride metabolic process	Biological Process	1	A0A024R7D5
5	GO:0010468	regulation of gene expression	Biological Process	15	Q9H461,P13671,A0A024R228,A0A140VJC8,A0A024R7D5,G3XAK1,P24821,O75339,P06312,P15169,Q9GZX9,Q5IJ48,Q92859,P02452,P06702
5	GO:0051052	regulation of DNA metabolic process	Biological Process	1	P09619
5	GO:0051252	regulation of RNA metabolic process	Biological Process	8	Q9H461,A0A024R228,Q9GZX9,Q5IJ48,Q92859,P02452,A0A140VJC8,P06702
5	GO:0010906	regulation of glucose metabolic process	Biological Process	1	A0A0A6YYJ4
5	GO:0090181	regulation of cholesterol metabolic process	Biological Process	1	A0A024R7D5
5	GO:0006109	regulation of carbohydrate metabolic process	Biological Process	1	A0A0A6YYJ4
5	GO:0019216	regulation of lipid metabolic process	Biological Process	2	A0A024R7D5,P09619
5	GO:0043436	oxoacid metabolic process	Biological Process	2	P00338,P43251
5	GO:0006757	ATP generation from ADP	Biological Process	1	P00338
5	GO:0018958	phenol-containing compound metabolic process	Biological Process	1	A0A140VJE6
5	GO:0006796	phosphate-containing compound metabolic process	Biological Process	12	P09619,P00338,A0A140VJC8,Q9GZX9,A0A024R7D5,O75339,A0A024RCJ0,Q9H461,P26842,P54760,P02671,Q9ULI3
5	GO:0046034	ATP metabolic process	Biological Process	1	P00338
5	GO:0006638	neutral lipid metabolic process	Biological Process	1	A0A024R7D5
5	GO:0006644	phospholipid metabolic process	Biological Process	2	A0A024R7D5,P09619
5	GO:0006720	isoprenoid metabolic process	Biological Process	2	O75487,Q07954
5	GO:0046486	glycerolipid metabolic process	Biological Process	2	A0A024R7D5,P09619
5	GO:0006259	DNA metabolic process	Biological Process	2	A0A024R819,P09619
5	GO:0043112	receptor metabolic process	Biological Process	2	P05556,Q07954
5	GO:0044267	cellular protein metabolic process	Biological Process	19	P09619,P13671,A0A140VJC8,Q16769,P06702,Q9GZX9,P05543,Q5IJ48,A0A0A6YYG9,A0A024RCJ0,A0A109NGN6,Q9H461,P02671,P24821,P26842,P54760,A0A024R7D5,Q07954,Q9ULI3
5	GO:0006732	coenzyme metabolic process	Biological Process	2	P00338,P43251
5	GO:0034654	nucleobase-containing compound biosynthetic process	Biological Process	11	Q9H461,P00338,B2R4R0,A0A024R228,Q9GZX9,Q5IJ48,Q92859,P02452,A0A140VJC8,P06702,P09619
5	GO:0034655	nucleobase-containing compound catabolic process	Biological Process	1	P00338
5	GO:0090304	nucleic acid metabolic process	Biological Process	12	Q9H461,A0A024R819,B2R4R0,A0A024R228,A0A140VJC8,Q9GZX9,Q5IJ48,Q92859,P02452,P06702,P07998,P09619
5	GO:0008202	steroid metabolic process	Biological Process	2	A0A024R7D5,A0A140VJC8
5	GO:0006508	proteolysis	Biological Process	9	P13671,P15169,Q66K79,P06702,P05543,Q5IJ48,P06312,P02671,A0A109NGN6
5	GO:0030163	protein catabolic process	Biological Process	3	A0A024R7D5,A0A109NGN6,Q07954
5	GO:0036211	protein modification process	Biological Process	13	P09619,Q16769,A0A140VJC8,Q9GZX9,A0A0A6YYG9,P06702,A0A024RCJ0,Q9H461,P02671,P24821,P26842,P54760,Q9ULI3
5	GO:0042157	lipoprotein metabolic process	Biological Process	3	A0A024R7D5,A3KPE2,Q07954
5	GO:0051604	protein maturation	Biological Process	5	P13671,P15169,Q66K79,P06312,P02671
5	GO:1990000	amyloid fibril formation	Biological Process	1	A0A024R7D5
5	GO:0019318	hexose metabolic process	Biological Process	1	A0A0A6YYJ4
5	GO:1902652	secondary alcohol metabolic process	Biological Process	2	A0A024R7D5,A0A140VJC8
5	GO:0006767	water-soluble vitamin metabolic process	Biological Process	1	P43251
5	GO:0006753	nucleoside phosphate metabolic process	Biological Process	1	P00338
5	GO:0019693	ribose phosphate metabolic process	Biological Process	1	P00338
5	GO:0010467	gene expression	Biological Process	18	Q9H461,P13671,B2R4R0,A0A024R228,A0A140VJC8,P15169,Q66K79,A0A024R7D5,G3XAK1,P24821,O75339,P06312,Q9GZX9,Q5IJ48,Q92859,P02671,P02452,P06702
5	GO:0043412	macromolecule modification	Biological Process	13	P09619,Q16769,A0A140VJC8,Q9GZX9,A0A0A6YYG9,P06702,A0A024RCJ0,Q9H461,P02671,P24821,P26842,P54760,Q9ULI3
5	GO:0006040	amino sugar metabolic process	Biological Process	1	D6R917
5	GO:0006089	lactate metabolic process	Biological Process	1	P00338
5	GO:0016125	sterol metabolic process	Biological Process	2	A0A024R7D5,A0A140VJC8
5	GO:0002265	astrocyte activation involved in immune response	Biological Process	1	Q07954
5	GO:0038096	Fc-gamma receptor signaling pathway involved in phagocytosis	Biological Process	1	P06312
5	GO:0002444	myeloid leukocyte mediated immunity	Biological Process	3	O00241,P06702,Q16769
5	GO:0002449	lymphocyte mediated immunity	Biological Process	3	P06312,P13671,P26842
5	GO:0030449	regulation of complement activation	Biological Process	3	P13671,P06312,P15169
5	GO:0045917	positive regulation of complement activation	Biological Process	1	P13671
5	GO:0001905	activation of membrane attack complex	Biological Process	1	P13671
5	GO:0006958	complement activation, classical pathway	Biological Process	2	P06312,P13671
5	GO:0043312	neutrophil degranulation	Biological Process	3	O00241,P06702,Q16769
5	GO:0002758	innate immune response-activating signal transduction	Biological Process	2	P02671,P06702
5	GO:0002429	immune response-activating cell surface receptor signaling pathway	Biological Process	1	P06312
5	GO:0030097	hemopoiesis	Biological Process	4	P05556,Q9H461,P26842,Q9GZX9
5	GO:0002688	regulation of leukocyte chemotaxis	Biological Process	1	G3XAK1
5	GO:1905521	regulation of macrophage migration	Biological Process	1	G3XAK1
5	GO:0043030	regulation of macrophage activation	Biological Process	1	A0A024R7D5
5	GO:0051249	regulation of lymphocyte activation	Biological Process	3	P26842,O00241,Q9GZX9
5	GO:0002920	regulation of humoral immune response	Biological Process	3	P13671,P06312,P15169
5	GO:0045088	regulation of innate immune response	Biological Process	2	P02671,P06702
5	GO:1902105	regulation of leukocyte differentiation	Biological Process	1	P26842
5	GO:0043031	negative regulation of macrophage activation	Biological Process	1	A0A024R7D5
5	GO:0051250	negative regulation of lymphocyte activation	Biological Process	1	Q9GZX9
5	GO:0051251	positive regulation of lymphocyte activation	Biological Process	2	P26842,O00241
5	GO:0002922	positive regulation of humoral immune response	Biological Process	1	P13671
5	GO:0045089	positive regulation of innate immune response	Biological Process	2	P02671,P06702
5	GO:1902107	positive regulation of leukocyte differentiation	Biological Process	1	P26842
5	GO:0002460	adaptive immune response based on somatic recombination of immune receptors built from immunoglobulin superfamily domains	Biological Process	3	P06312,P13671,P26842
5	GO:0002455	humoral immune response mediated by circulating immunoglobulin	Biological Process	2	P06312,P13671
5	GO:0001774	microglial cell activation	Biological Process	1	A0A024R7D5
5	GO:0002275	myeloid cell activation involved in immune response	Biological Process	3	O00241,P06702,Q16769
5	GO:0036230	granulocyte activation	Biological Process	3	O00241,P06702,Q16769
5	GO:0042116	macrophage activation	Biological Process	1	A0A024R7D5
5	GO:0030098	lymphocyte differentiation	Biological Process	3	P05556,Q9H461,P26842
5	GO:0042110	T cell activation	Biological Process	4	Q9H461,P26842,O00241,Q9GZX9
5	GO:0042113	B cell activation	Biological Process	2	P05556,P26842
5	GO:0046651	lymphocyte proliferation	Biological Process	1	Q9GZX9
5	GO:0048246	macrophage chemotaxis	Biological Process	1	G3XAK1
5	GO:0071621	granulocyte chemotaxis	Biological Process	1	P06702
5	GO:0050901	leukocyte tethering or rolling	Biological Process	1	P05556
5	GO:0097530	granulocyte migration	Biological Process	1	P06702
5	GO:1905517	macrophage migration	Biological Process	1	G3XAK1
5	GO:0048668	collateral sprouting	Biological Process	1	A0A140VJC8
5	GO:1990138	neuron projection extension	Biological Process	2	P05556,A0A024RCJ0
5	GO:0003401	axis elongation	Biological Process	1	P24821
5	GO:0060763	mammary duct terminal end bud growth	Biological Process	1	G3XAK1
5	GO:0008306	associative learning	Biological Process	2	A0A140VJC8,P05556
5	GO:0007616	long-term memory	Biological Process	1	A0A024R7D5
5	GO:0010839	negative regulation of keratinocyte proliferation	Biological Process	1	P55000
5	GO:0032945	negative regulation of mononuclear cell proliferation	Biological Process	1	Q9GZX9
5	GO:0010837	regulation of keratinocyte proliferation	Biological Process	1	P55000
5	GO:0033599	regulation of mammary gland epithelial cell proliferation	Biological Process	1	G3XAK1
5	GO:0032944	regulation of mononuclear cell proliferation	Biological Process	1	Q9GZX9
5	GO:0072262	metanephric glomerular mesangial cell proliferation involved in metanephros development	Biological Process	1	P09619
5	GO:0099111	microtubule-based transport	Biological Process	2	A0A140VJC8,A0A024QZ62
5	GO:0070527	platelet aggregation	Biological Process	1	P02671
5	GO:0061888	regulation of astrocyte activation	Biological Process	1	A0A024R7D5
5	GO:2000489	regulation of hepatic stellate cell activation	Biological Process	1	P09619
5	GO:0061889	negative regulation of astrocyte activation	Biological Process	1	A0A024R7D5
5	GO:2000491	positive regulation of hepatic stellate cell activation	Biological Process	1	P09619
5	GO:0048143	astrocyte activation	Biological Process	2	Q07954,A0A024R7D5
5	GO:0035733	hepatic stellate cell activation	Biological Process	1	P09619
5	GO:0002768	immune response-regulating cell surface receptor signaling pathway	Biological Process	1	P06312
5	GO:0000165	MAPK cascade	Biological Process	5	P09619,Q9H461,P26842,P02671,P54760
5	GO:0007264	small GTPase mediated signal transduction	Biological Process	3	P05556,Q9ULI3,P09619
5	GO:0019932	second-messenger-mediated signaling	Biological Process	1	A0A140VJE6
5	GO:0048017	inositol lipid-mediated signaling	Biological Process	1	P09619
5	GO:0031098	stress-activated protein kinase signaling cascade	Biological Process	2	Q9H461,P26842
5	GO:0038061	NIK/NF-kappaB signaling	Biological Process	1	P26842
5	GO:0043491	protein kinase B signaling	Biological Process	2	P05556,P09619
5	GO:0097193	intrinsic apoptotic signaling pathway	Biological Process	1	P06702
5	GO:0097696	STAT cascade	Biological Process	1	G3XAK1
5	GO:1902531	regulation of intracellular signal transduction	Biological Process	10	A0A140VJE6,P09619,P05556,Q9ULI3,Q9H461,P26842,G3XAK1,P02671,P54760,P06702
5	GO:1902532	negative regulation of intracellular signal transduction	Biological Process	2	P05556,Q9ULI3
5	GO:1902533	positive regulation of intracellular signal transduction	Biological Process	8	A0A140VJE6,P09619,Q9H461,P26842,P05556,P02671,P54760,P06702
5	GO:0007167	enzyme linked receptor protein signaling pathway	Biological Process	11	A1L4F5,A0A140VJC8,Q9GZX9,Q6EMK4,Q5IJ48,Q92859,P09619,P02452,O75339,P54760,Q07954
5	GO:0007215	glutamate receptor signaling pathway	Biological Process	1	A0A140VJC8
5	GO:0007229	integrin-mediated signaling pathway	Biological Process	1	P05556
5	GO:0019221	cytokine-mediated signaling pathway	Biological Process	2	P26842,P05556
5	GO:0038065	collagen-activated signaling pathway	Biological Process	1	P02452
5	GO:0038195	urokinase plasminogen activator signaling pathway	Biological Process	1	P55000
5	GO:0071526	semaphorin-plexin signaling pathway	Biological Process	1	O75051
5	GO:0097191	extrinsic apoptotic signaling pathway	Biological Process	2	P02671,P26842
5	GO:0007205	protein kinase C-activating G protein-coupled receptor signaling pathway	Biological Process	1	Q07954
5	GO:0010640	regulation of platelet-derived growth factor receptor signaling pathway	Biological Process	1	Q07954
5	GO:0030111	regulation of Wnt signaling pathway	Biological Process	2	Q07954,P02452
5	GO:0043567	regulation of insulin-like growth factor receptor signaling pathway	Biological Process	1	O75339
5	GO:0090092	regulation of transmembrane receptor protein serine/threonine kinase signaling pathway	Biological Process	5	Q9GZX9,Q6EMK4,Q5IJ48,Q92859,O75339
5	GO:1901184	regulation of ERBB signaling pathway	Biological Process	1	A0A140VJC8
5	GO:2001233	regulation of apoptotic signaling pathway	Biological Process	2	P02671,P06702
5	GO:0030177	positive regulation of Wnt signaling pathway	Biological Process	1	P02452
5	GO:0090100	positive regulation of transmembrane receptor protein serine/threonine kinase signaling pathway	Biological Process	3	Q9GZX9,Q5IJ48,Q92859
5	GO:2001235	positive regulation of apoptotic signaling pathway	Biological Process	1	P06702
5	GO:0010642	negative regulation of platelet-derived growth factor receptor signaling pathway	Biological Process	1	Q07954
5	GO:0030178	negative regulation of Wnt signaling pathway	Biological Process	1	Q07954
5	GO:0043569	negative regulation of insulin-like growth factor receptor signaling pathway	Biological Process	1	O75339
5	GO:0090101	negative regulation of transmembrane receptor protein serine/threonine kinase signaling pathway	Biological Process	3	Q6EMK4,Q9GZX9,O75339
5	GO:2001234	negative regulation of apoptotic signaling pathway	Biological Process	1	P02671
5	GO:0060390	regulation of SMAD protein signal transduction	Biological Process	1	O75339
5	GO:0060392	negative regulation of SMAD protein signal transduction	Biological Process	1	O75339
5	GO:0007411	axon guidance	Biological Process	3	A0A140VJC8,O75051,Q92859
5	GO:1902285	semaphorin-plexin signaling pathway involved in neuron projection guidance	Biological Process	1	O75051
5	GO:0007346	regulation of mitotic cell cycle	Biological Process	2	A0A140VJC8,P09619
5	GO:0045931	positive regulation of mitotic cell cycle	Biological Process	2	A0A140VJC8,P09619
5	GO:0031669	cellular response to nutrient levels	Biological Process	2	P24821,P02452
5	GO:0035090	maintenance of apical/basal cell polarity	Biological Process	1	Q5IJ48
5	GO:0035088	establishment or maintenance of apical/basal cell polarity	Biological Process	1	Q5IJ48
5	GO:0006915	apoptotic process	Biological Process	10	P06702,P09619,P26842,P54760,P00338,P05556,Q07954,A0A140VJC8,P02671,G3XAK1
5	GO:0048102	autophagic cell death	Biological Process	1	A0A024RDY3
5	GO:0043067	regulation of programmed cell death	Biological Process	9	P06702,P09619,P26842,P54760,P00338,P05556,Q07954,P02671,G3XAK1
5	GO:0043068	positive regulation of programmed cell death	Biological Process	4	P06702,P00338,P05556,P09619
5	GO:0043069	negative regulation of programmed cell death	Biological Process	7	P09619,P26842,P54760,Q07954,P02671,G3XAK1,P05556
5	GO:1901214	regulation of neuron death	Biological Process	1	Q07954
5	GO:1901215	negative regulation of neuron death	Biological Process	1	Q07954
5	GO:0051402	neuron apoptotic process	Biological Process	2	Q07954,A0A140VJC8
5	GO:0016198	axon choice point recognition	Biological Process	1	A0A140VJC8
5	GO:0006333	chromatin assembly or disassembly	Biological Process	1	B2R4R0
5	GO:0034728	nucleosome organization	Biological Process	1	B2R4R0
5	GO:0051276	chromosome organization	Biological Process	1	B2R4R0
5	GO:0007010	cytoskeleton organization	Biological Process	6	A0A024R5M3,A0A0A6YYG9,P09619,Q07954,P05556,P06702
5	GO:0007033	vacuole organization	Biological Process	1	A0A140VJE4
5	GO:0010638	positive regulation of organelle organization	Biological Process	2	A0A0A6YYG9,P09619
5	GO:0033043	regulation of organelle organization	Biological Process	4	P09619,Q07954,A0A0A6YYG9,P06702
5	GO:0048285	organelle fission	Biological Process	1	P09619
5	GO:0070925	organelle assembly	Biological Process	2	P05556,P09619
5	GO:0031497	chromatin assembly	Biological Process	1	B2R4R0
5	GO:0007416	synapse assembly	Biological Process	2	A0A140VJC8,O75487
5	GO:0030031	cell projection assembly	Biological Process	1	P05556
5	GO:0034329	cell junction assembly	Biological Process	1	Q9ULI3
5	GO:0065003	protein-containing complex assembly	Biological Process	7	B2R4R0,A0A024R5M3,A0A0A6YYG9,P02671,A1YVW6,H0YBZ2,P02452
5	GO:0099054	presynapse assembly	Biological Process	1	O75487
5	GO:0022617	extracellular matrix disassembly	Biological Process	2	A0A024RCJ0,Q07954
5	GO:0031344	regulation of cell projection organization	Biological Process	3	P06702,Q07954,O75051
5	GO:0031345	negative regulation of cell projection organization	Biological Process	1	Q07954
5	GO:0031346	positive regulation of cell projection organization	Biological Process	2	P06702,O75051
5	GO:0048858	cell projection morphogenesis	Biological Process	5	Q92859,A0A140VJC8,P05556,O75051,A0A024RCJ0
5	GO:0120036	plasma membrane bounded cell projection organization	Biological Process	8	Q92859,P06702,Q07954,P24821,A0A140VJC8,P05556,O75051,A0A024RCJ0
5	GO:0030832	regulation of actin filament length	Biological Process	1	A0A0A6YYG9
5	GO:0000902	cell morphogenesis	Biological Process	7	Q9ULI3,Q92859,O75051,A0A140VJC8,P05556,P02671,A0A024RCJ0
5	GO:0032990	cell part morphogenesis	Biological Process	5	Q92859,A0A140VJC8,P05556,O75051,A0A024RCJ0
5	GO:0045216	cell-cell junction organization	Biological Process	1	Q9ULI3
5	GO:0030198	extracellular matrix organization	Biological Process	9	A0A024RCJ0,Q07954,D6RGG3,P02452,P05556,A0A140VJC8,B4DUV1,P02671,P24821
5	GO:0030199	collagen fibril organization	Biological Process	2	D6RGG3,P02452
5	GO:0071824	protein-DNA complex subunit organization	Biological Process	1	B2R4R0
5	GO:0007528	neuromuscular junction development	Biological Process	2	A0A140VJC8,P24821
5	GO:0050807	regulation of synapse organization	Biological Process	1	O75487
5	GO:0099560	synaptic membrane adhesion	Biological Process	1	O75487
5	GO:0022604	regulation of cell morphogenesis	Biological Process	2	O75051,P02671
5	GO:0030100	regulation of endocytosis	Biological Process	3	A0A024R7D5,Q07954,O00241
5	GO:1902903	regulation of supramolecular fiber organization	Biological Process	2	A0A0A6YYG9,A0A024R7D5
5	GO:1903053	regulation of extracellular matrix organization	Biological Process	2	A0A024RCJ0,Q07954
5	GO:1902904	negative regulation of supramolecular fiber organization	Biological Process	1	A0A024R7D5
5	GO:0010770	positive regulation of cell morphogenesis involved in differentiation	Biological Process	2	O75051,P02671
5	GO:1902905	positive regulation of supramolecular fiber organization	Biological Process	1	A0A0A6YYG9
5	GO:0007015	actin filament organization	Biological Process	2	A0A024R5M3,A0A0A6YYG9
5	GO:0030239	myofibril assembly	Biological Process	2	P05556,P09619
5	GO:0099174	regulation of presynapse organization	Biological Process	1	O75487
5	GO:0006873	cellular ion homeostasis	Biological Process	3	A0A140VJC8,A5PL27,P06702
5	GO:0007088	regulation of mitotic nuclear division	Biological Process	1	P09619
5	GO:1901987	regulation of cell cycle phase transition	Biological Process	1	A0A140VJC8
5	GO:0044772	mitotic cell cycle phase transition	Biological Process	2	P05556,A0A140VJC8
5	GO:0044839	cell cycle G2/M phase transition	Biological Process	1	A0A140VJC8
5	GO:0044843	cell cycle G1/S phase transition	Biological Process	1	P05556
5	GO:1901989	positive regulation of cell cycle phase transition	Biological Process	1	A0A140VJC8
5	GO:0045840	positive regulation of mitotic nuclear division	Biological Process	1	P09619
5	GO:0140014	mitotic nuclear division	Biological Process	1	P09619
5	GO:0031032	actomyosin structure organization	Biological Process	2	P05556,P09619
5	GO:0032956	regulation of actin cytoskeleton organization	Biological Process	3	A0A0A6YYG9,P09619,Q07954
5	GO:0046879	hormone secretion	Biological Process	1	P02671
5	GO:0017157	regulation of exocytosis	Biological Process	1	P02671
5	GO:0045055	regulated exocytosis	Biological Process	4	P02671,O00241,P06702,Q16769
5	GO:0045921	positive regulation of exocytosis	Biological Process	1	P02671
5	GO:0050708	regulation of protein secretion	Biological Process	1	P02671
5	GO:0050714	positive regulation of protein secretion	Biological Process	1	P02671
5	GO:0010720	positive regulation of cell development	Biological Process	3	P06702,O75051,P02671
5	GO:0010812	negative regulation of cell-substrate adhesion	Biological Process	1	P02452
5	GO:0022408	negative regulation of cell-cell adhesion	Biological Process	1	Q9GZX9
5	GO:0010721	negative regulation of cell development	Biological Process	3	Q07954,A0A140VJC8,A0A024R7D5
5	GO:0045668	negative regulation of osteoblast differentiation	Biological Process	1	Q9GZX9
5	GO:0030514	negative regulation of BMP signaling pathway	Biological Process	1	Q9GZX9
5	GO:1903845	negative regulation of cellular response to transforming growth factor beta stimulus	Biological Process	1	Q6EMK4
5	GO:0001570	vasculogenesis	Biological Process	2	P09619,Q9ULI3
5	GO:0002521	leukocyte differentiation	Biological Process	3	P05556,Q9H461,P26842
5	GO:0010001	glial cell differentiation	Biological Process	2	Q07954,A0A024R7D5
5	GO:0022008	neurogenesis	Biological Process	11	Q07954,Q92859,P06702,P24821,A0A140VJC8,Q9H461,A0A140VJE4,P05556,O75051,A0A024RCJ0,A0A024R7D5
5	GO:0030182	neuron differentiation	Biological Process	10	Q92859,P06702,Q07954,P24821,A0A140VJC8,A0A140VJE4,P05556,O75051,A0A024RCJ0,Q9H461
5	GO:0030855	epithelial cell differentiation	Biological Process	1	Q9ULI3
5	GO:0035051	cardiocyte differentiation	Biological Process	2	P09619,P05556
5	GO:0042692	muscle cell differentiation	Biological Process	2	P05556,P09619
5	GO:0045445	myoblast differentiation	Biological Process	1	A0A024QZ62
5	GO:0048333	mesodermal cell differentiation	Biological Process	1	P05556
5	GO:0048762	mesenchymal cell differentiation	Biological Process	3	P02452,Q5IJ48,Q6EMK4
5	GO:0000904	cell morphogenesis involved in differentiation	Biological Process	6	Q9ULI3,Q92859,A0A140VJC8,P05556,O75051,P02671
5	GO:0002064	epithelial cell development	Biological Process	1	Q9ULI3
5	GO:0021782	glial cell development	Biological Process	2	Q07954,A0A024R7D5
5	GO:0048666	neuron development	Biological Process	9	Q92859,P06702,Q07954,P24821,A0A140VJC8,A0A140VJE4,P05556,O75051,A0A024RCJ0
5	GO:0055001	muscle cell development	Biological Process	2	P05556,P09619
5	GO:0055006	cardiac cell development	Biological Process	1	P09619
5	GO:0060284	regulation of cell development	Biological Process	6	P06702,Q07954,A0A140VJC8,O75051,A0A024R7D5,P02671
5	GO:0042551	neuron maturation	Biological Process	1	A0A140VJC8
5	GO:0010717	regulation of epithelial to mesenchymal transition	Biological Process	3	P02452,Q5IJ48,Q6EMK4
5	GO:0045661	regulation of myoblast differentiation	Biological Process	1	A0A024QZ62
5	GO:0045667	regulation of osteoblast differentiation	Biological Process	1	Q9GZX9
5	GO:0070302	regulation of stress-activated protein kinase signaling cascade	Biological Process	2	Q9H461,P26842
5	GO:0030510	regulation of BMP signaling pathway	Biological Process	3	Q5IJ48,Q92859,Q9GZX9
5	GO:1903844	regulation of cellular response to transforming growth factor beta stimulus	Biological Process	1	Q6EMK4
5	GO:0006974	cellular response to DNA damage stimulus	Biological Process	1	A0A024R819
5	GO:0031102	neuron projection regeneration	Biological Process	1	P24821
5	GO:0034599	cellular response to oxidative stress	Biological Process	1	A0A024R5G2
5	GO:0071456	cellular response to hypoxia	Biological Process	2	G3XAK1,Q6EMK4
5	GO:0031670	cellular response to nutrient	Biological Process	2	P24821,P02452
5	GO:0035690	cellular response to drug	Biological Process	1	A0A024R5G2
5	GO:0060326	cell chemotaxis	Biological Process	3	G3XAK1,P06702,P09619
5	GO:0071229	cellular response to acid chemical	Biological Process	3	P02452,P24821,A0A024R7D5
5	GO:0071236	cellular response to antibiotic	Biological Process	1	A0A024R5G2
5	GO:0071241	cellular response to inorganic substance	Biological Process	1	A0A140VJC8
5	GO:0071310	cellular response to organic substance	Biological Process	14	Q9GZX9,P05556,P02452,Q6EMK4,Q5IJ48,Q92859,P26842,P09619,P24821,A0A140VJC8,A0A024R5G2,A0A024R7D5,O75339,Q07954
5	GO:0071453	cellular response to oxygen levels	Biological Process	2	G3XAK1,Q6EMK4
5	GO:0097237	cellular response to toxic substance	Biological Process	1	A0A024R5G2
5	GO:1901699	cellular response to nitrogen compound	Biological Process	3	P02452,A0A140VJC8,Q07954
5	GO:1901701	cellular response to oxygen-containing compound	Biological Process	6	P02452,A0A024R5G2,P24821,A0A140VJC8,A0A024R7D5,Q07954
5	GO:0071404	cellular response to low-density lipoprotein particle stimulus	Biological Process	1	P05556
5	GO:0008406	gonad development	Biological Process	1	P09619
5	GO:0046546	development of primary male sexual characteristics	Biological Process	1	P09619
5	GO:0030850	prostate gland development	Biological Process	1	P24821
5	GO:0007160	cell-matrix adhesion	Biological Process	3	A0A024RCJ0,P05556,P02671
5	GO:0034446	substrate adhesion-dependent cell spreading	Biological Process	1	P02671
5	GO:0033631	cell-cell adhesion mediated by integrin	Biological Process	1	P05556
5	GO:0007159	leukocyte cell-cell adhesion	Biological Process	5	P26842,O00241,P05556,P06702,Q9GZX9
5	GO:0034109	homotypic cell-cell adhesion	Biological Process	1	P02671
5	GO:0034113	heterotypic cell-cell adhesion	Biological Process	2	P02671,P05556
5	GO:0098742	cell-cell adhesion via plasma-membrane adhesion molecules	Biological Process	6	A0A0G2JMW3,B2RCB8,D6RF86,P05556,Q9UN70,O75487
5	GO:0099537	trans-synaptic signaling	Biological Process	1	P05556
5	GO:0016055	Wnt signaling pathway	Biological Process	4	Q07954,Q9H461,P02452,Q66K79
5	GO:0090276	regulation of peptide hormone secretion	Biological Process	1	P02671
5	GO:0050804	modulation of chemical synaptic transmission	Biological Process	1	P05556
5	GO:0090277	positive regulation of peptide hormone secretion	Biological Process	1	P02671
5	GO:0030500	regulation of bone mineralization	Biological Process	1	B2R7N9
5	GO:0001957	intramembranous ossification	Biological Process	1	P02452
5	GO:0001958	endochondral ossification	Biological Process	1	P02452
5	GO:0048754	branching morphogenesis of an epithelial tube	Biological Process	2	A0A024RCJ0,P24821
5	GO:0060602	branch elongation of an epithelium	Biological Process	1	P24821
5	GO:0090271	positive regulation of fibroblast growth factor production	Biological Process	1	Q9ULI3
5	GO:0003017	lymph circulation	Biological Process	1	Q9ULI3
5	GO:0003018	vascular process in circulatory system	Biological Process	1	P02671
5	GO:0008015	blood circulation	Biological Process	1	P02671
5	GO:0007600	sensory perception	Biological Process	1	P02452
5	GO:0050890	cognition	Biological Process	3	A0A024R7D5,A0A140VJC8,P05556
5	GO:0050905	neuromuscular process	Biological Process	2	P55000,A0A140VJC8
5	GO:0030277	maintenance of gastrointestinal epithelium	Biological Process	1	A0A0A6YYJ4
5	GO:1903522	regulation of blood circulation	Biological Process	1	P02671
5	GO:0009792	embryo development ending in birth or egg hatching	Biological Process	6	P05556,P13671,Q9ULI3,O75051,Q5IJ48,P02452
5	GO:0045995	regulation of embryonic development	Biological Process	1	Q5IJ48
5	GO:0048568	embryonic organ development	Biological Process	2	Q5IJ48,A0A140VJE4
5	GO:0061053	somite development	Biological Process	2	O75051,Q5IJ48
5	GO:0021915	neural tube development	Biological Process	1	O75051
5	GO:0030323	respiratory tube development	Biological Process	3	Q9ULI3,P09619,P24821
5	GO:0001501	skeletal system development	Biological Process	1	P02452
5	GO:0001655	urogenital system development	Biological Process	2	P09619,P24821
5	GO:0001944	vasculature development	Biological Process	9	P54760,Q9H461,P02452,Q9ULI3,P05556,Q86T13,P09619,Q07954,P13671
5	GO:0007399	nervous system development	Biological Process	16	Q07954,Q92859,P43251,P06702,P24821,Q5IJ48,A0A140VJC8,A0A140VJE4,P00338,O75051,P05556,Q9H461,Q9GZX9,A0A024RCJ0,A0A024R7D5,O75487
5	GO:0007417	central nervous system development	Biological Process	9	Q07954,A0A140VJE4,P00338,O75051,P05556,A0A140VJC8,Q9GZX9,A0A024R7D5,P43251
5	GO:0035272	exocrine system development	Biological Process	1	Q9GZX9
5	GO:0048880	sensory system development	Biological Process	3	Q9GZX9,A0A140VJE4,P09619
5	GO:0060037	pharyngeal system development	Biological Process	1	O75051
5	GO:0060541	respiratory system development	Biological Process	3	Q9ULI3,P09619,P24821
5	GO:0061458	reproductive system development	Biological Process	2	P09619,P24821
5	GO:0072001	renal system development	Biological Process	1	P09619
5	GO:0072358	cardiovascular system development	Biological Process	10	P54760,Q9H461,P02452,Q9ULI3,P05556,Q86T13,P09619,Q07954,P13671,Q5IJ48
5	GO:0072359	circulatory system development	Biological Process	10	P54760,Q9H461,P02452,Q9ULI3,P05556,Q86T13,P09619,Q07954,P13671,Q5IJ48
5	GO:0060173	limb development	Biological Process	1	O75051
5	GO:0051960	regulation of nervous system development	Biological Process	6	P06702,Q07954,A0A140VJC8,O75051,A0A024R7D5,O75487
5	GO:0070167	regulation of biomineral tissue development	Biological Process	1	B2R7N9
5	GO:0090183	regulation of kidney development	Biological Process	1	P09619
5	GO:1901342	regulation of vasculature development	Biological Process	2	P05556,P13671
5	GO:0009952	anterior/posterior pattern specification	Biological Process	2	O75051,Q5IJ48
5	GO:0035282	segmentation	Biological Process	2	O75051,Q5IJ48
5	GO:0010669	epithelial structure maintenance	Biological Process	1	A0A0A6YYJ4
5	GO:0050769	positive regulation of neurogenesis	Biological Process	2	P06702,O75051
5	GO:0072216	positive regulation of metanephros development	Biological Process	1	P09619
5	GO:0045907	positive regulation of vasoconstriction	Biological Process	1	P02671
5	GO:0045766	positive regulation of angiogenesis	Biological Process	2	P05556,P13671
5	GO:0050768	negative regulation of neurogenesis	Biological Process	3	Q07954,A0A140VJC8,A0A024R7D5
5	GO:0010631	epithelial cell migration	Biological Process	3	P05556,P54760,Q86T13
5	GO:0003208	cardiac ventricle morphogenesis	Biological Process	1	Q9ULI3
5	GO:0003209	cardiac atrium morphogenesis	Biological Process	1	Q9ULI3
5	GO:0003007	heart morphogenesis	Biological Process	2	Q9ULI3,P54760
5	GO:0022612	gland morphogenesis	Biological Process	4	Q9GZX9,A0A024RCJ0,P24821,G3XAK1
5	GO:0042476	odontogenesis	Biological Process	2	P02452,P24821
5	GO:0043589	skin morphogenesis	Biological Process	1	P02452
5	GO:0048562	embryonic organ morphogenesis	Biological Process	2	Q5IJ48,A0A140VJE4
5	GO:0048644	muscle organ morphogenesis	Biological Process	1	Q9ULI3
5	GO:0048705	skeletal system morphogenesis	Biological Process	1	P02452
5	GO:0060349	bone morphogenesis	Biological Process	1	P02452
5	GO:0060425	lung morphogenesis	Biological Process	1	P24821
5	GO:0060993	kidney morphogenesis	Biological Process	1	P09619
5	GO:0090596	sensory organ morphogenesis	Biological Process	1	A0A140VJE4
5	GO:0010470	regulation of gastrulation	Biological Process	1	Q5IJ48
5	GO:0045765	regulation of angiogenesis	Biological Process	2	P05556,P13671
5	GO:0035108	limb morphogenesis	Biological Process	1	O75051
5	GO:0048514	blood vessel morphogenesis	Biological Process	8	P54760,Q9H461,Q9ULI3,P05556,Q86T13,P09619,Q07954,P13671
5	GO:0060562	epithelial tube morphogenesis	Biological Process	3	A0A024RCJ0,P24821,G3XAK1
5	GO:0007369	gastrulation	Biological Process	3	Q5IJ48,Q9GZX9,P05556
5	GO:0042474	middle ear morphogenesis	Biological Process	1	A0A140VJE4
5	GO:0002009	morphogenesis of an epithelium	Biological Process	3	A0A024RCJ0,P24821,G3XAK1
5	GO:0048332	mesoderm morphogenesis	Biological Process	3	Q5IJ48,Q9GZX9,P05556
5	GO:0060415	muscle tissue morphogenesis	Biological Process	1	Q9ULI3
5	GO:0061384	heart trabecula morphogenesis	Biological Process	1	Q9ULI3
5	GO:0061430	bone trabecula morphogenesis	Biological Process	1	P02452
5	GO:0072103	glomerulus vasculature morphogenesis	Biological Process	1	P09619
5	GO:0072273	metanephric nephron morphogenesis	Biological Process	1	P09619
5	GO:0072278	metanephric comma-shaped body morphogenesis	Biological Process	1	P09619
5	GO:0072284	metanephric S-shaped body morphogenesis	Biological Process	1	P09619
5	GO:0072275	metanephric glomerulus morphogenesis	Biological Process	1	P09619
5	GO:0002040	sprouting angiogenesis	Biological Process	3	P05556,P54760,Q86T13
5	GO:0060978	angiogenesis involved in coronary vascular morphogenesis	Biological Process	1	P09619
5	GO:0072104	glomerular capillary formation	Biological Process	1	P09619
5	GO:0001707	mesoderm formation	Biological Process	3	P05556,Q5IJ48,Q9GZX9
5	GO:0060346	bone trabecula formation	Biological Process	1	P02452
5	GO:0060840	artery development	Biological Process	2	P09619,Q07954
5	GO:0060841	venous blood vessel development	Biological Process	1	Q9ULI3
5	GO:0060976	coronary vasculature development	Biological Process	1	P09619
5	GO:0072012	glomerulus vasculature development	Biological Process	1	P09619
5	GO:0003230	cardiac atrium development	Biological Process	1	Q9ULI3
5	GO:0003231	cardiac ventricle development	Biological Process	1	Q9ULI3
5	GO:0003281	ventricular septum development	Biological Process	1	Q9ULI3
5	GO:0007498	mesoderm development	Biological Process	3	Q5IJ48,Q9GZX9,P05556
5	GO:0031214	biomineral tissue development	Biological Process	2	B2R7N9,P02452
5	GO:0060429	epithelium development	Biological Process	6	O75051,Q5IJ48,Q9ULI3,G3XAK1,A0A024RCJ0,P24821
5	GO:0060485	mesenchyme development	Biological Process	4	P02452,Q5IJ48,Q6EMK4,P09619
5	GO:0060537	muscle tissue development	Biological Process	3	Q9ULI3,P09619,P05556
5	GO:0061448	connective tissue development	Biological Process	2	P02452,P09619
5	GO:0048813	dendrite morphogenesis	Biological Process	1	P05556
5	GO:0021762	substantia nigra development	Biological Process	1	P00338
5	GO:0021535	cell migration in hindbrain	Biological Process	2	O75051,P05556
5	GO:0072224	metanephric glomerulus development	Biological Process	1	P09619
5	GO:0001822	kidney development	Biological Process	1	P09619
5	GO:0007420	brain development	Biological Process	7	A0A140VJE4,P00338,O75051,P05556,Q07954,A0A140VJC8,Q9GZX9
5	GO:0007423	sensory organ development	Biological Process	4	A0A140VJE4,Q9GZX9,A0A024RCJ0,P09619
5	GO:0007507	heart development	Biological Process	4	P54760,Q9ULI3,P09619,P05556
5	GO:0007517	muscle organ development	Biological Process	1	Q9ULI3
5	GO:0030324	lung development	Biological Process	3	P09619,P24821,Q9ULI3
5	GO:0043588	skin development	Biological Process	1	P02452
5	GO:0048569	post-embryonic animal organ development	Biological Process	1	P00338
5	GO:0048732	gland development	Biological Process	4	Q9GZX9,G3XAK1,A0A024RCJ0,P24821
5	GO:0051216	cartilage development	Biological Process	1	P02452
5	GO:0060348	bone development	Biological Process	1	P02452
5	GO:0060113	inner ear receptor cell differentiation	Biological Process	1	A0A140VJE4
5	GO:0061298	retina vasculature development in camera-type eye	Biological Process	1	P09619
5	GO:0072210	metanephric nephron development	Biological Process	1	P09619
5	GO:0030334	regulation of cell migration	Biological Process	6	G3XAK1,P09619,Q07954,P02452,P55000,O75051
5	GO:0030336	negative regulation of cell migration	Biological Process	2	Q07954,P55000
5	GO:0030335	positive regulation of cell migration	Biological Process	2	P09619,P02452
5	GO:0001667	ameboidal-type cell migration	Biological Process	4	P05556,P54760,Q86T13,Q5IJ48
5	GO:0014812	muscle cell migration	Biological Process	3	A0A024RCJ0,P09619,Q07954
5	GO:0035441	cell migration involved in vasculogenesis	Biological Process	1	P09619
5	GO:0035787	cell migration involved in kidney development	Biological Process	1	P09619
5	GO:0044319	wound healing, spreading of cells	Biological Process	1	A0A024RCJ0
5	GO:0060973	cell migration involved in heart development	Biological Process	1	P09619
5	GO:0030317	flagellated sperm motility	Biological Process	1	G3XAK1
5	GO:0032273	positive regulation of protein polymerization	Biological Process	1	A0A0A6YYG9
5	GO:1900026	positive regulation of substrate adhesion-dependent cell spreading	Biological Process	1	P02671
5	GO:0034116	positive regulation of heterotypic cell-cell adhesion	Biological Process	1	P02671
5	GO:1903039	positive regulation of leukocyte cell-cell adhesion	Biological Process	2	P26842,O00241
5	GO:0050729	positive regulation of inflammatory response	Biological Process	2	A0A024R7D5,P06702
5	GO:0032373	positive regulation of sterol transport	Biological Process	1	Q07954
5	GO:0051928	positive regulation of calcium ion transport	Biological Process	1	P09619
5	GO:0050766	positive regulation of phagocytosis	Biological Process	1	O00241
5	GO:0002793	positive regulation of peptide secretion	Biological Process	1	P02671
5	GO:1903078	positive regulation of protein localization to plasma membrane	Biological Process	2	P05556,Q07954
5	GO:0050728	negative regulation of inflammatory response	Biological Process	1	A0A024R7D5
5	GO:0061045	negative regulation of wound healing	Biological Process	1	P02671
5	GO:2000261	negative regulation of blood coagulation, common pathway	Biological Process	1	P02671
5	GO:0042730	fibrinolysis	Biological Process	1	P02671
5	GO:0001952	regulation of cell-matrix adhesion	Biological Process	1	A0A024RCJ0
5	GO:1900024	regulation of substrate adhesion-dependent cell spreading	Biological Process	1	P02671
5	GO:0034114	regulation of heterotypic cell-cell adhesion	Biological Process	1	P02671
5	GO:1903037	regulation of leukocyte cell-cell adhesion	Biological Process	3	P26842,O00241,Q9GZX9
5	GO:0070201	regulation of establishment of protein localization	Biological Process	2	P02671,Q07954
5	GO:1902473	regulation of protein localization to synapse	Biological Process	1	O75487
5	GO:1903827	regulation of cellular protein localization	Biological Process	3	O75487,P05556,Q07954
5	GO:0032368	regulation of lipid transport	Biological Process	1	Q07954
5	GO:0043269	regulation of ion transport	Biological Process	1	P09619
5	GO:0051046	regulation of secretion	Biological Process	1	P02671
5	GO:0090087	regulation of peptide transport	Biological Process	2	P02671,Q07954
5	GO:1902683	regulation of receptor localization to synapse	Biological Process	1	O75487
5	GO:0032271	regulation of protein polymerization	Biological Process	1	A0A0A6YYG9
5	GO:1905606	regulation of presynapse assembly	Biological Process	1	O75487
5	GO:0050727	regulation of inflammatory response	Biological Process	5	P13671,P06312,P15169,A0A024R7D5,P06702
5	GO:0031347	regulation of defense response	Biological Process	6	P13671,P02671,P06702,P06312,P15169,A0A024R7D5
5	GO:1903034	regulation of response to wounding	Biological Process	1	P02671
5	GO:2000260	regulation of blood coagulation, common pathway	Biological Process	1	P02671
5	GO:0006954	inflammatory response	Biological Process	6	P13671,Q07954,P06702,P06312,P15169,A0A024R7D5
5	GO:0006968	cellular defense response	Biological Process	1	P05556
5	GO:0000302	response to reactive oxygen species	Biological Process	4	P00338,P02452,P09619,A0A024R5G2
5	GO:0042060	wound healing	Biological Process	5	P02452,P02671,A0A024RCJ0,P09619,P24821
5	GO:0048678	response to axon injury	Biological Process	1	P24821
5	GO:0071260	cellular response to mechanical stimulus	Biological Process	1	P02452
5	GO:0031667	response to nutrient levels	Biological Process	4	P00338,A0A024R7D5,P24821,P02452
5	GO:0002237	response to molecule of bacterial origin	Biological Process	1	A0A024R5G2
5	GO:0009416	response to light stimulus	Biological Process	2	A0A140VJC8,P05556
5	GO:0036293	response to decreased oxygen levels	Biological Process	3	P00338,G3XAK1,Q6EMK4
5	GO:0036296	response to increased oxygen levels	Biological Process	2	P02452,P09619
5	GO:0032355	response to estradiol	Biological Process	2	P02452,P09619
5	GO:0032870	cellular response to hormone stimulus	Biological Process	1	P24821
5	GO:0034694	response to prostaglandin	Biological Process	1	P24821
5	GO:0043434	response to peptide hormone	Biological Process	1	P02452
5	GO:0048545	response to steroid hormone	Biological Process	2	P02452,P15169
5	GO:0071364	cellular response to epidermal growth factor stimulus	Biological Process	1	P02452
5	GO:0044344	cellular response to fibroblast growth factor stimulus	Biological Process	1	P02452
5	GO:0071417	cellular response to organonitrogen compound	Biological Process	3	P02452,A0A140VJC8,Q07954
5	GO:0071560	cellular response to transforming growth factor beta stimulus	Biological Process	4	Q9GZX9,Q6EMK4,O75339,P02452
5	GO:0071773	cellular response to BMP stimulus	Biological Process	3	Q9GZX9,Q5IJ48,Q92859
5	GO:1990090	cellular response to nerve growth factor stimulus	Biological Process	1	A0A140VJC8
5	GO:0032526	response to retinoic acid	Biological Process	3	P02452,P24821,P09619
5	GO:0043200	response to amino acid	Biological Process	1	P02452
5	GO:0070542	response to fatty acid	Biological Process	2	A0A024R7D5,P24821
5	GO:1902617	response to fluoride	Biological Process	1	P02452
5	GO:0033273	response to vitamin	Biological Process	2	P24821,P02452
5	GO:0042542	response to hydrogen peroxide	Biological Process	4	A0A024R5G2,P00338,P02452,P09619
5	GO:0045471	response to ethanol	Biological Process	2	P24821,P26842
5	GO:0046683	response to organophosphorus	Biological Process	3	P00338,P02452,A0A140VJC8
5	GO:0009743	response to carbohydrate	Biological Process	1	P00338
5	GO:0010243	response to organonitrogen compound	Biological Process	5	P02452,P00338,A0A140VJC8,P05556,Q07954
5	GO:0014070	response to organic cyclic compound	Biological Process	6	P02452,P09619,P15169,P00338,P24821,A0A140VJC8
5	GO:0033993	response to lipid	Biological Process	6	P02452,P09619,A0A024R5G2,P15169,P24821,A0A024R7D5
5	GO:0034097	response to cytokine	Biological Process	4	P05556,P26842,A0A024R5G2,P02452
5	GO:0070848	response to growth factor	Biological Process	9	Q9GZX9,Q6EMK4,Q5IJ48,Q92859,P09619,P02452,O75339,P24821,A0A140VJC8
5	GO:0097305	response to alcohol	Biological Process	2	P24821,P26842
5	GO:1901654	response to ketone	Biological Process	1	P24821
5	GO:0010038	response to metal ion	Biological Process	2	A0A140VJC8,P02671
5	GO:0032496	response to lipopolysaccharide	Biological Process	1	A0A024R5G2
5	GO:0033197	response to vitamin E	Biological Process	1	P02452
5	GO:0033280	response to vitamin D	Biological Process	1	P24821
5	GO:0051591	response to cAMP	Biological Process	3	A0A140VJC8,P00338,P02452
5	GO:0071869	response to catecholamine	Biological Process	1	A0A140VJC8
5	GO:1901652	response to peptide	Biological Process	2	P02452,Q07954
5	GO:0099645	neurotransmitter receptor localization to postsynaptic specialization membrane	Biological Process	1	O75487
5	GO:0034613	cellular protein localization	Biological Process	5	H0YBZ2,P02452,O75487,P05556,Q07954
5	GO:0035418	protein localization to synapse	Biological Process	1	O75487
5	GO:0044872	lipoprotein localization	Biological Process	1	Q07954
5	GO:0071692	protein localization to extracellular region	Biological Process	1	P43652
5	GO:1902414	protein localization to cell junction	Biological Process	1	Q9ULI3
5	GO:0006869	lipid transport	Biological Process	3	Q07954,A0A024R7D5,A3KPE2
5	GO:0016192	vesicle-mediated transport	Biological Process	9	P02671,A0A140VJC8,P06312,Q07954,P05556,O00241,P06702,Q16769,A0A024R7D5
5	GO:0046903	secretion	Biological Process	4	P02671,O00241,P06702,Q16769
5	GO:0006811	ion transport	Biological Process	3	A5PL27,A0A024R7D5,P09619
5	GO:0009914	hormone transport	Biological Process	2	P05543,P02671
5	GO:0051180	vitamin transport	Biological Process	1	P43652
5	GO:0071702	organic substance transport	Biological Process	7	A3KPE2,H0YBZ2,Q07954,P02452,A0A024R7D5,P02671,P43652
5	GO:0071705	nitrogen compound transport	Biological Process	5	H0YBZ2,P02452,Q07954,P02671,P43652
5	GO:0098657	import into cell	Biological Process	6	A0A140VJC8,P06312,Q07954,P05556,A0A024R7D5,O00241
5	GO:0015031	protein transport	Biological Process	5	H0YBZ2,Q07954,P02671,P43652,P02452
5	GO:0035592	establishment of protein localization to extracellular region	Biological Process	1	P43652
5	GO:0032119	sequestering of zinc ion	Biological Process	1	P06702
5	GO:0006886	intracellular protein transport	Biological Process	1	H0YBZ2
5	GO:0030705	cytoskeleton-dependent intracellular transport	Biological Process	2	A0A140VJC8,A0A024QZ62
5	GO:0019731	antibacterial humoral response	Biological Process	1	P02671
5	GO:0061844	antimicrobial humoral immune response mediated by antimicrobial peptide	Biological Process	1	P06702
5	GO:0042742	defense response to bacterium	Biological Process	2	P02671,P06702
5	GO:0050832	defense response to fungus	Biological Process	1	P06702
5	GO:0050821	protein stabilization	Biological Process	2	A0A024RDY3,P43652
5	GO:0048878	chemical homeostasis	Biological Process	5	A0A140VJC8,A5PL27,P06702,A0A024R7D5,Q92859
5	GO:0060249	anatomical structure homeostasis	Biological Process	1	A0A0A6YYJ4
5	GO:0007599	hemostasis	Biological Process	2	P02452,P02671
5	GO:0035150	regulation of tube size	Biological Process	1	P02671
5	GO:1905709	negative regulation of membrane permeability	Biological Process	1	Q9ULI3
5	GO:0007176	regulation of epidermal growth factor-activated receptor activity	Biological Process	1	A0A140VJC8
5	GO:2000273	positive regulation of signaling receptor activity	Biological Process	1	P05556
5	GO:0043086	negative regulation of catalytic activity	Biological Process	3	P05543,Q5IJ48,Q9ULI3
5	GO:0043085	positive regulation of catalytic activity	Biological Process	4	P06702,P09619,P05556,Q9H461
5	GO:0051099	positive regulation of binding	Biological Process	1	Q07954
5	GO:0051336	regulation of hydrolase activity	Biological Process	7	P06702,P09619,P05543,Q5IJ48,Q07954,O75051,P05556
5	GO:0051338	regulation of transferase activity	Biological Process	4	A0A140VJC8,P09619,Q9H461,Q9ULI3
5	GO:0043393	regulation of protein binding	Biological Process	2	Q07954,A0A140VJC8
6	GO:0007283	spermatogenesis	Biological Process	1	G3XAK1
6	GO:0043604	amide biosynthetic process	Biological Process	1	A0A140VJC8
6	GO:0072522	purine-containing compound biosynthetic process	Biological Process	1	P00338
6	GO:0072525	pyridine-containing compound biosynthetic process	Biological Process	1	P00338
6	GO:0006163	purine nucleotide metabolic process	Biological Process	1	P00338
6	GO:0019362	pyridine nucleotide metabolic process	Biological Process	1	P00338
6	GO:0006417	regulation of translation	Biological Process	1	A0A140VJC8
6	GO:0030162	regulation of proteolysis	Biological Process	6	P13671,P06702,P05543,Q5IJ48,P06312,P15169
6	GO:1903317	regulation of protein maturation	Biological Process	3	P13671,P06312,P15169
6	GO:1905906	regulation of amyloid fibril formation	Biological Process	1	A0A024R7D5
6	GO:1905907	negative regulation of amyloid fibril formation	Biological Process	1	A0A024R7D5
6	GO:1903319	positive regulation of protein maturation	Biological Process	1	P13671
6	GO:0034638	phosphatidylcholine catabolic process	Biological Process	1	A0A024R7D5
6	GO:0006023	aminoglycan biosynthetic process	Biological Process	2	O75487,P09619
6	GO:0006026	aminoglycan catabolic process	Biological Process	1	O75487
6	GO:0030203	glycosaminoglycan metabolic process	Biological Process	2	O75487,P09619
6	GO:0043043	peptide biosynthetic process	Biological Process	1	A0A140VJC8
6	GO:0060696	regulation of phospholipid catabolic process	Biological Process	1	A0A024R7D5
6	GO:1903362	regulation of cellular protein catabolic process	Biological Process	2	A0A024R7D5,Q07954
6	GO:1903364	positive regulation of cellular protein catabolic process	Biological Process	2	A0A024R7D5,Q07954
6	GO:0010815	bradykinin catabolic process	Biological Process	1	P15169
6	GO:0009395	phospholipid catabolic process	Biological Process	1	A0A024R7D5
6	GO:0046503	glycerolipid catabolic process	Biological Process	1	A0A024R7D5
6	GO:0043632	modification-dependent macromolecule catabolic process	Biological Process	1	A0A109NGN6
6	GO:0044257	cellular protein catabolic process	Biological Process	3	A0A109NGN6,A0A024R7D5,Q07954
6	GO:0006096	glycolytic process	Biological Process	1	P00338
6	GO:1901292	nucleoside phosphate catabolic process	Biological Process	1	P00338
6	GO:2000112	regulation of cellular macromolecule biosynthetic process	Biological Process	9	Q9H461,A0A024R228,A0A140VJC8,Q9GZX9,Q5IJ48,Q92859,P02452,P06702,P09619
6	GO:2001141	regulation of RNA biosynthetic process	Biological Process	8	Q9H461,A0A024R228,Q9GZX9,Q5IJ48,Q92859,P02452,A0A140VJC8,P06702
6	GO:0010866	regulation of triglyceride biosynthetic process	Biological Process	1	A0A024R7D5
6	GO:1902679	negative regulation of RNA biosynthetic process	Biological Process	1	Q9H461
6	GO:2000113	negative regulation of cellular macromolecule biosynthetic process	Biological Process	1	Q9H461
6	GO:1902680	positive regulation of RNA biosynthetic process	Biological Process	3	P02452,A0A140VJC8,Q9H461
6	GO:2000573	positive regulation of DNA biosynthetic process	Biological Process	1	P09619
6	GO:0010867	positive regulation of triglyceride biosynthetic process	Biological Process	1	A0A024R7D5
6	GO:0046394	carboxylic acid biosynthetic process	Biological Process	1	P00338
6	GO:0006351	transcription, DNA-templated	Biological Process	9	Q9H461,B2R4R0,A0A024R228,Q9GZX9,Q5IJ48,Q92859,P02452,A0A140VJC8,P06702
6	GO:0006412	translation	Biological Process	1	A0A140VJC8
6	GO:0071897	DNA biosynthetic process	Biological Process	1	P09619
6	GO:0046463	acylglycerol biosynthetic process	Biological Process	1	A0A024R7D5
6	GO:0009108	coenzyme biosynthetic process	Biological Process	1	P00338
6	GO:0032774	RNA biosynthetic process	Biological Process	9	Q9H461,B2R4R0,A0A024R228,Q9GZX9,Q5IJ48,Q92859,P02452,A0A140VJC8,P06702
6	GO:0046390	ribose phosphate biosynthetic process	Biological Process	1	P00338
6	GO:1901293	nucleoside phosphate biosynthetic process	Biological Process	1	P00338
6	GO:0045892	negative regulation of transcription, DNA-templated	Biological Process	1	Q9H461
6	GO:0045936	negative regulation of phosphate metabolic process	Biological Process	1	Q9ULI3
6	GO:0031400	negative regulation of protein modification process	Biological Process	1	Q9ULI3
6	GO:0045861	negative regulation of proteolysis	Biological Process	2	P05543,Q5IJ48
6	GO:0045893	positive regulation of transcription, DNA-templated	Biological Process	3	A0A140VJC8,Q9H461,P02452
6	GO:0045937	positive regulation of phosphate metabolic process	Biological Process	6	Q9GZX9,P09619,Q9H461,P26842,P02671,P54760
6	GO:0031401	positive regulation of protein modification process	Biological Process	6	Q9GZX9,P09619,Q9H461,P26842,P02671,P54760
6	GO:0045862	positive regulation of proteolysis	Biological Process	2	P13671,P06702
6	GO:0043552	positive regulation of phosphatidylinositol 3-kinase activity	Biological Process	1	P09619
6	GO:0031399	regulation of protein modification process	Biological Process	8	A0A140VJC8,Q9GZX9,P09619,Q9H461,P26842,P02671,P54760,Q9ULI3
6	GO:0019220	regulation of phosphate metabolic process	Biological Process	9	A0A140VJC8,Q9GZX9,A0A024R7D5,P09619,Q9H461,P26842,P02671,P54760,Q9ULI3
6	GO:0006355	regulation of transcription, DNA-templated	Biological Process	8	Q9H461,A0A024R228,Q9GZX9,Q5IJ48,Q92859,P02452,A0A140VJC8,P06702
6	GO:0010608	posttranscriptional regulation of gene expression	Biological Process	1	A0A140VJC8
6	GO:2000278	regulation of DNA biosynthetic process	Biological Process	1	P09619
6	GO:0019218	regulation of steroid metabolic process	Biological Process	1	A0A024R7D5
6	GO:0043550	regulation of lipid kinase activity	Biological Process	1	P09619
6	GO:1903725	regulation of phospholipid metabolic process	Biological Process	2	A0A024R7D5,P09619
6	GO:0019752	carboxylic acid metabolic process	Biological Process	2	P00338,P43251
6	GO:0009712	catechol-containing compound metabolic process	Biological Process	1	A0A140VJE6
6	GO:0016310	phosphorylation	Biological Process	10	P09619,P00338,A0A140VJC8,Q9GZX9,A0A024RCJ0,Q9H461,P26842,P54760,P02671,Q9ULI3
6	GO:0016311	dephosphorylation	Biological Process	2	P09619,O75339
6	GO:0006754	ATP biosynthetic process	Biological Process	1	P00338
6	GO:0006639	acylglycerol metabolic process	Biological Process	1	A0A024R7D5
6	GO:0006650	glycerophospholipid metabolic process	Biological Process	2	A0A024R7D5,P09619
6	GO:0006721	terpenoid metabolic process	Biological Process	2	O75487,Q07954
6	GO:0006281	DNA repair	Biological Process	1	A0A024R819
6	GO:0031623	receptor internalization	Biological Process	2	P05556,Q07954
6	GO:0006464	cellular protein modification process	Biological Process	13	P09619,A0A140VJC8,Q9GZX9,Q16769,A0A0A6YYG9,P06702,A0A024RCJ0,Q9H461,P02671,P24821,P26842,P54760,Q9ULI3
6	GO:0006733	oxidoreduction coenzyme metabolic process	Biological Process	1	P00338
6	GO:0016070	RNA metabolic process	Biological Process	10	Q9H461,B2R4R0,A0A024R228,A0A140VJC8,Q9GZX9,Q5IJ48,Q92859,P02452,P06702,P07998
6	GO:0090305	nucleic acid phosphodiester bond hydrolysis	Biological Process	1	P07998
6	GO:0016485	protein processing	Biological Process	5	P13671,P06312,P15169,P02671,Q66K79
6	GO:0051603	proteolysis involved in cellular protein catabolic process	Biological Process	1	A0A109NGN6
6	GO:0010498	proteasomal protein catabolic process	Biological Process	1	A0A109NGN6
6	GO:0042159	lipoprotein catabolic process	Biological Process	1	A0A024R7D5
6	GO:0006006	glucose metabolic process	Biological Process	1	A0A0A6YYJ4
6	GO:0008203	cholesterol metabolic process	Biological Process	2	A0A024R7D5,A0A140VJC8
6	GO:0009117	nucleotide metabolic process	Biological Process	1	P00338
6	GO:0009123	nucleoside monophosphate metabolic process	Biological Process	1	P00338
6	GO:0009132	nucleoside diphosphate metabolic process	Biological Process	1	P00338
6	GO:0009141	nucleoside triphosphate metabolic process	Biological Process	1	P00338
6	GO:0009259	ribonucleotide metabolic process	Biological Process	1	P00338
6	GO:0006396	RNA processing	Biological Process	2	A0A140VJC8,A0A024R228
6	GO:1901071	glucosamine-containing compound metabolic process	Biological Process	1	D6R917
6	GO:0002446	neutrophil mediated immunity	Biological Process	3	O00241,P06702,Q16769
6	GO:0019724	B cell mediated immunity	Biological Process	3	P06312,P13671,P26842
6	GO:0001969	regulation of activation of membrane attack complex	Biological Process	1	P13671
6	GO:0001970	positive regulation of activation of membrane attack complex	Biological Process	1	P13671
6	GO:0002221	pattern recognition receptor signaling pathway	Biological Process	2	P02671,P06702
6	GO:0002431	Fc receptor mediated stimulatory signaling pathway	Biological Process	1	P06312
6	GO:0010758	regulation of macrophage chemotaxis	Biological Process	1	G3XAK1
6	GO:1903978	regulation of microglial cell activation	Biological Process	1	A0A024R7D5
6	GO:0045619	regulation of lymphocyte differentiation	Biological Process	1	P26842
6	GO:0050670	regulation of lymphocyte proliferation	Biological Process	1	Q9GZX9
6	GO:0050863	regulation of T cell activation	Biological Process	3	P26842,O00241,Q9GZX9
6	GO:0050864	regulation of B cell activation	Biological Process	1	P26842
6	GO:1903979	negative regulation of microglial cell activation	Biological Process	1	A0A024R7D5
6	GO:0050672	negative regulation of lymphocyte proliferation	Biological Process	1	Q9GZX9
6	GO:0050868	negative regulation of T cell activation	Biological Process	1	Q9GZX9
6	GO:0045621	positive regulation of lymphocyte differentiation	Biological Process	1	P26842
6	GO:0050870	positive regulation of T cell activation	Biological Process	2	P26842,O00241
6	GO:0050871	positive regulation of B cell activation	Biological Process	1	P26842
6	GO:0002283	neutrophil activation involved in immune response	Biological Process	3	O00241,P06702,Q16769
6	GO:0042119	neutrophil activation	Biological Process	3	O00241,P06702,Q16769
6	GO:0030183	B cell differentiation	Biological Process	2	P26842,P05556
6	GO:0030217	T cell differentiation	Biological Process	2	Q9H461,P26842
6	GO:0042098	T cell proliferation	Biological Process	1	Q9GZX9
6	GO:0046631	alpha-beta T cell activation	Biological Process	1	Q9GZX9
6	GO:0030593	neutrophil chemotaxis	Biological Process	1	P06702
6	GO:1990266	neutrophil migration	Biological Process	1	P06702
6	GO:0048669	collateral sprouting in absence of injury	Biological Process	1	A0A140VJC8
6	GO:0048675	axon extension	Biological Process	1	P05556
6	GO:0010970	transport along microtubule	Biological Process	2	A0A140VJC8,A0A024QZ62
6	GO:0038093	Fc receptor signaling pathway	Biological Process	1	P06312
6	GO:0043408	regulation of MAPK cascade	Biological Process	5	P09619,Q9H461,P26842,P02671,P54760
6	GO:0043410	positive regulation of MAPK cascade	Biological Process	5	P09619,Q9H461,P26842,P02671,P54760
6	GO:0051403	stress-activated MAPK cascade	Biological Process	2	Q9H461,P26842
6	GO:0070371	ERK1 and ERK2 cascade	Biological Process	3	P02671,P09619,P54760
6	GO:0007265	Ras protein signal transduction	Biological Process	3	P05556,Q9ULI3,P09619
6	GO:0051056	regulation of small GTPase mediated signal transduction	Biological Process	3	P05556,Q9ULI3,P09619
6	GO:0051057	positive regulation of small GTPase mediated signal transduction	Biological Process	1	P09619
6	GO:0051058	negative regulation of small GTPase mediated signal transduction	Biological Process	2	P05556,Q9ULI3
6	GO:0019935	cyclic-nucleotide-mediated signaling	Biological Process	1	A0A140VJE6
6	GO:0048015	phosphatidylinositol-mediated signaling	Biological Process	1	P09619
6	GO:0070304	positive regulation of stress-activated protein kinase signaling cascade	Biological Process	2	Q9H461,P26842
6	GO:1901222	regulation of NIK/NF-kappaB signaling	Biological Process	1	P26842
6	GO:1901224	positive regulation of NIK/NF-kappaB signaling	Biological Process	1	P26842
6	GO:0051896	regulation of protein kinase B signaling	Biological Process	2	P05556,P09619
6	GO:0051897	positive regulation of protein kinase B signaling	Biological Process	2	P05556,P09619
6	GO:2001242	regulation of intrinsic apoptotic signaling pathway	Biological Process	1	P06702
6	GO:2001244	positive regulation of intrinsic apoptotic signaling pathway	Biological Process	1	P06702
6	GO:0007259	JAK-STAT cascade	Biological Process	1	G3XAK1
6	GO:1904892	regulation of STAT cascade	Biological Process	1	G3XAK1
6	GO:0010752	regulation of cGMP-mediated signaling	Biological Process	1	A0A140VJE6
6	GO:0014066	regulation of phosphatidylinositol 3-kinase signaling	Biological Process	1	P09619
6	GO:0010753	positive regulation of cGMP-mediated signaling	Biological Process	1	A0A140VJE6
6	GO:0014068	positive regulation of phosphatidylinositol 3-kinase signaling	Biological Process	1	P09619
6	GO:0007169	transmembrane receptor protein tyrosine kinase signaling pathway	Biological Process	7	A0A140VJC8,P09619,P02452,O75339,P54760,Q07954,A1L4F5
6	GO:0007178	transmembrane receptor protein serine/threonine kinase signaling pathway	Biological Process	5	Q9GZX9,Q6EMK4,Q5IJ48,Q92859,O75339
6	GO:0035235	ionotropic glutamate receptor signaling pathway	Biological Process	1	A0A140VJC8
6	GO:0033209	tumor necrosis factor-mediated signaling pathway	Biological Process	1	P26842
6	GO:0038063	collagen-activated tyrosine kinase receptor signaling pathway	Biological Process	1	P02452
6	GO:0008625	extrinsic apoptotic signaling pathway via death domain receptors	Biological Process	1	P02671
6	GO:2001236	regulation of extrinsic apoptotic signaling pathway	Biological Process	1	P02671
6	GO:2001237	negative regulation of extrinsic apoptotic signaling pathway	Biological Process	1	P02671
6	GO:2000586	regulation of platelet-derived growth factor receptor-beta signaling pathway	Biological Process	1	Q07954
6	GO:0060828	regulation of canonical Wnt signaling pathway	Biological Process	1	P02452
6	GO:0017015	regulation of transforming growth factor beta receptor signaling pathway	Biological Process	1	Q6EMK4
6	GO:0060393	regulation of pathway-restricted SMAD protein phosphorylation	Biological Process	1	Q9GZX9
6	GO:0042058	regulation of epidermal growth factor receptor signaling pathway	Biological Process	1	A0A140VJC8
6	GO:0090263	positive regulation of canonical Wnt signaling pathway	Biological Process	1	P02452
6	GO:0010862	positive regulation of pathway-restricted SMAD protein phosphorylation	Biological Process	1	Q9GZX9
6	GO:0030513	positive regulation of BMP signaling pathway	Biological Process	3	Q5IJ48,Q92859,Q9GZX9
6	GO:2000587	negative regulation of platelet-derived growth factor receptor-beta signaling pathway	Biological Process	1	Q07954
6	GO:0030512	negative regulation of transforming growth factor beta receptor signaling pathway	Biological Process	1	Q6EMK4
6	GO:1902287	semaphorin-plexin signaling pathway involved in axon guidance	Biological Process	1	O75051
6	GO:1901990	regulation of mitotic cell cycle phase transition	Biological Process	1	A0A140VJC8
6	GO:1901992	positive regulation of mitotic cell cycle phase transition	Biological Process	1	A0A140VJC8
6	GO:0045199	maintenance of epithelial cell apical/basal polarity	Biological Process	1	Q5IJ48
6	GO:0045197	establishment or maintenance of epithelial cell apical/basal polarity	Biological Process	1	Q5IJ48
6	GO:0043066	negative regulation of apoptotic process	Biological Process	7	Q07954,P26842,P02671,G3XAK1,P05556,P09619,P54760
6	GO:0042981	regulation of apoptotic process	Biological Process	9	P06702,P09619,P26842,P54760,P00338,P05556,Q07954,P02671,G3XAK1
6	GO:0043065	positive regulation of apoptotic process	Biological Process	4	P06702,P00338,P05556,P09619
6	GO:0043276	anoikis	Biological Process	1	P05556
6	GO:0071887	leukocyte apoptotic process	Biological Process	1	P26842
6	GO:1904019	epithelial cell apoptotic process	Biological Process	2	G3XAK1,P02671
6	GO:0043523	regulation of neuron apoptotic process	Biological Process	1	Q07954
6	GO:0043524	negative regulation of neuron apoptotic process	Biological Process	1	Q07954
6	GO:0016199	axon midline choice point recognition	Biological Process	1	A0A140VJC8
6	GO:0006334	nucleosome assembly	Biological Process	1	B2R4R0
6	GO:0071103	DNA conformation change	Biological Process	1	B2R4R0
6	GO:0051493	regulation of cytoskeleton organization	Biological Process	4	P09619,Q07954,A0A0A6YYG9,P06702
6	GO:0051495	positive regulation of cytoskeleton organization	Biological Process	1	A0A0A6YYG9
6	GO:0080171	lytic vacuole organization	Biological Process	1	A0A140VJE4
6	GO:0051785	positive regulation of nuclear division	Biological Process	1	P09619
6	GO:0051783	regulation of nuclear division	Biological Process	1	P09619
6	GO:0000280	nuclear division	Biological Process	1	P09619
6	GO:0120031	plasma membrane bounded cell projection assembly	Biological Process	1	P05556
6	GO:0007043	cell-cell junction assembly	Biological Process	1	Q9ULI3
6	GO:0034622	cellular protein-containing complex assembly	Biological Process	4	B2R4R0,A0A024R5M3,A0A0A6YYG9,P02671
6	GO:0051259	protein complex oligomerization	Biological Process	3	A1YVW6,H0YBZ2,P02452
6	GO:0010715	regulation of extracellular matrix disassembly	Biological Process	2	A0A024RCJ0,Q07954
6	GO:0120035	regulation of plasma membrane bounded cell projection organization	Biological Process	3	P06702,Q07954,O75051
6	GO:0010977	negative regulation of neuron projection development	Biological Process	1	Q07954
6	GO:0010976	positive regulation of neuron projection development	Biological Process	2	O75051,P06702
6	GO:0120039	plasma membrane bounded cell projection morphogenesis	Biological Process	5	Q92859,A0A140VJC8,P05556,O75051,A0A024RCJ0
6	GO:0031175	neuron projection development	Biological Process	8	Q92859,P06702,Q07954,P24821,A0A140VJC8,P05556,O75051,A0A024RCJ0
6	GO:0097581	lamellipodium organization	Biological Process	1	P05556
6	GO:0008064	regulation of actin polymerization or depolymerization	Biological Process	1	A0A0A6YYG9
6	GO:0071711	basement membrane organization	Biological Process	1	P05556
6	GO:0065004	protein-DNA complex assembly	Biological Process	1	B2R4R0
6	GO:0010769	regulation of cell morphogenesis involved in differentiation	Biological Process	2	O75051,P02671
6	GO:0050764	regulation of phagocytosis	Biological Process	1	O00241
6	GO:0110053	regulation of actin filament organization	Biological Process	1	A0A0A6YYG9
6	GO:0050772	positive regulation of axonogenesis	Biological Process	1	O75051
6	GO:0030838	positive regulation of actin filament polymerization	Biological Process	1	A0A0A6YYG9
6	GO:0008154	actin polymerization or depolymerization	Biological Process	2	A0A024R5M3,A0A0A6YYG9
6	GO:0045010	actin nucleation	Biological Process	1	A0A0A6YYG9
6	GO:0045214	sarcomere organization	Biological Process	1	P05556
6	GO:0055003	cardiac myofibril assembly	Biological Process	1	P09619
6	GO:0030003	cellular cation homeostasis	Biological Process	3	A0A140VJC8,A5PL27,P06702
6	GO:1902749	regulation of cell cycle G2/M phase transition	Biological Process	1	A0A140VJC8
6	GO:0000082	G1/S transition of mitotic cell cycle	Biological Process	1	P05556
6	GO:0000086	G2/M transition of mitotic cell cycle	Biological Process	1	A0A140VJC8
6	GO:1902751	positive regulation of cell cycle G2/M phase transition	Biological Process	1	A0A140VJC8
6	GO:0030072	peptide hormone secretion	Biological Process	1	P02671
6	GO:0002576	platelet degranulation	Biological Process	1	P02671
6	GO:1903038	negative regulation of leukocyte cell-cell adhesion	Biological Process	1	Q9GZX9
6	GO:0045685	regulation of glial cell differentiation	Biological Process	1	A0A024R7D5
6	GO:0045686	negative regulation of glial cell differentiation	Biological Process	1	A0A024R7D5
6	GO:0048708	astrocyte differentiation	Biological Process	2	Q07954,A0A024R7D5
6	GO:0042063	gliogenesis	Biological Process	2	Q07954,A0A024R7D5
6	GO:0048699	generation of neurons	Biological Process	11	Q92859,P06702,Q07954,P24821,A0A140VJC8,Q9H461,A0A140VJE4,P05556,O75051,A0A024RCJ0,A0A024R7D5
6	GO:0050767	regulation of neurogenesis	Biological Process	5	P06702,Q07954,A0A140VJC8,O75051,A0A024R7D5
6	GO:0042490	mechanoreceptor differentiation	Biological Process	1	A0A140VJE4
6	GO:0045664	regulation of neuron differentiation	Biological Process	4	P06702,Q07954,A0A140VJC8,O75051
6	GO:0045665	negative regulation of neuron differentiation	Biological Process	2	Q07954,A0A140VJC8
6	GO:0045666	positive regulation of neuron differentiation	Biological Process	2	P06702,O75051
6	GO:0046530	photoreceptor cell differentiation	Biological Process	1	A0A140VJE4
6	GO:0045446	endothelial cell differentiation	Biological Process	1	Q9ULI3
6	GO:0055007	cardiac muscle cell differentiation	Biological Process	2	P09619,P05556
6	GO:0051146	striated muscle cell differentiation	Biological Process	2	P05556,P09619
6	GO:0001837	epithelial to mesenchymal transition	Biological Process	3	P02452,Q5IJ48,Q6EMK4
6	GO:0003382	epithelial cell morphogenesis	Biological Process	1	Q9ULI3
6	GO:0021943	formation of radial glial scaffolds	Biological Process	1	P05556
6	GO:0048667	cell morphogenesis involved in neuron differentiation	Biological Process	4	Q92859,A0A140VJC8,P05556,O75051
6	GO:0001885	endothelial cell development	Biological Process	1	Q9ULI3
6	GO:0014002	astrocyte development	Biological Process	2	Q07954,A0A024R7D5
6	GO:0042461	photoreceptor cell development	Biological Process	1	A0A140VJE4
6	GO:0060119	inner ear receptor cell development	Biological Process	1	A0A140VJE4
6	GO:0055002	striated muscle cell development	Biological Process	2	P05556,P09619
6	GO:0055013	cardiac muscle cell development	Biological Process	1	P09619
6	GO:0016322	neuron remodeling	Biological Process	1	A0A140VJC8
6	GO:0032872	regulation of stress-activated MAPK cascade	Biological Process	2	Q9H461,P26842
6	GO:0031103	axon regeneration	Biological Process	1	P24821
6	GO:0034614	cellular response to reactive oxygen species	Biological Process	1	A0A024R5G2
6	GO:0071295	cellular response to vitamin	Biological Process	2	P24821,P02452
6	GO:0070301	cellular response to hydrogen peroxide	Biological Process	1	A0A024R5G2
6	GO:0071670	smooth muscle cell chemotaxis	Biological Process	1	P09619
6	GO:0071230	cellular response to amino acid stimulus	Biological Process	1	P02452
6	GO:0071300	cellular response to retinoic acid	Biological Process	2	P02452,P24821
6	GO:0071398	cellular response to fatty acid	Biological Process	2	P24821,A0A024R7D5
6	GO:1902618	cellular response to fluoride	Biological Process	1	P02452
6	GO:0071248	cellular response to metal ion	Biological Process	1	A0A140VJC8
6	GO:0071345	cellular response to cytokine stimulus	Biological Process	4	P05556,P26842,A0A024R5G2,P02452
6	GO:0071363	cellular response to growth factor stimulus	Biological Process	8	Q9GZX9,Q6EMK4,Q5IJ48,Q92859,P09619,P02452,O75339,A0A140VJC8
6	GO:0071396	cellular response to lipid	Biological Process	3	P02452,P24821,A0A024R7D5
6	GO:0071407	cellular response to organic cyclic compound	Biological Process	3	P24821,P02452,A0A140VJC8
6	GO:0097306	cellular response to alcohol	Biological Process	1	P24821
6	GO:0036294	cellular response to decreased oxygen levels	Biological Process	2	G3XAK1,Q6EMK4
6	GO:0071305	cellular response to vitamin D	Biological Process	1	P24821
6	GO:0071306	cellular response to vitamin E	Biological Process	1	P02452
6	GO:0071320	cellular response to cAMP	Biological Process	1	A0A140VJC8
6	GO:0071870	cellular response to catecholamine stimulus	Biological Process	1	A0A140VJC8
6	GO:1901653	cellular response to peptide	Biological Process	1	Q07954
6	GO:1901655	cellular response to ketone	Biological Process	1	P24821
6	GO:0008584	male gonad development	Biological Process	1	P09619
6	GO:0007161	calcium-independent cell-matrix adhesion	Biological Process	1	P05556
6	GO:0061302	smooth muscle cell-matrix adhesion	Biological Process	1	A0A024RCJ0
6	GO:0061756	leukocyte adhesion to vascular endothelial cell	Biological Process	1	P05556
6	GO:0070486	leukocyte aggregation	Biological Process	1	P06702
6	GO:0007156	homophilic cell adhesion via plasma membrane adhesion molecules	Biological Process	5	A0A0G2JMW3,B2RCB8,D6RF86,P05556,Q9UN70
6	GO:0016339	calcium-dependent cell-cell adhesion via plasma membrane cell adhesion molecules	Biological Process	1	Q9UN70
6	GO:0098916	anterograde trans-synaptic signaling	Biological Process	1	P05556
6	GO:0035567	non-canonical Wnt signaling pathway	Biological Process	1	Q9H461
6	GO:0060070	canonical Wnt signaling pathway	Biological Process	2	P02452,Q9H461
6	GO:0060441	epithelial tube branching involved in lung morphogenesis	Biological Process	1	P24821
6	GO:0060444	branching involved in mammary gland duct morphogenesis	Biological Process	1	A0A024RCJ0
6	GO:0060447	bud outgrowth involved in lung branching	Biological Process	1	P24821
6	GO:0050880	regulation of blood vessel size	Biological Process	1	P02671
6	GO:0050954	sensory perception of mechanical stimulus	Biological Process	1	P02452
6	GO:0050953	sensory perception of light stimulus	Biological Process	1	P02452
6	GO:0050884	neuromuscular process controlling posture	Biological Process	1	P55000
6	GO:0050885	neuromuscular process controlling balance	Biological Process	1	A0A140VJC8
6	GO:0019229	regulation of vasoconstriction	Biological Process	1	P02671
6	GO:0043009	chordate embryonic development	Biological Process	6	P05556,P13671,Q9ULI3,O75051,Q5IJ48,P02452
6	GO:0030903	notochord development	Biological Process	1	Q5IJ48
6	GO:0048706	embryonic skeletal system development	Biological Process	1	P02452
6	GO:0061437	renal system vasculature development	Biological Process	1	P09619
6	GO:0007431	salivary gland development	Biological Process	1	Q9GZX9
6	GO:0150063	visual system development	Biological Process	3	Q9GZX9,A0A140VJE4,P09619
6	GO:0072215	regulation of metanephros development	Biological Process	1	P09619
6	GO:2000591	positive regulation of metanephric mesenchymal cell migration	Biological Process	1	P09619
6	GO:0014014	negative regulation of gliogenesis	Biological Process	1	A0A024R7D5
6	GO:0043542	endothelial cell migration	Biological Process	3	P05556,P54760,Q86T13
6	GO:0055010	ventricular cardiac muscle tissue morphogenesis	Biological Process	1	Q9ULI3
6	GO:0055008	cardiac muscle tissue morphogenesis	Biological Process	1	Q9ULI3
6	GO:0007435	salivary gland morphogenesis	Biological Process	1	Q9GZX9
6	GO:0060443	mammary gland morphogenesis	Biological Process	2	A0A024RCJ0,G3XAK1
6	GO:0034505	tooth mineralization	Biological Process	1	P02452
6	GO:0042475	odontogenesis of dentin-containing tooth	Biological Process	1	P24821
6	GO:0042471	ear morphogenesis	Biological Process	1	A0A140VJE4
6	GO:0048570	notochord morphogenesis	Biological Process	1	Q5IJ48
6	GO:0060350	endochondral bone morphogenesis	Biological Process	1	P02452
6	GO:0003338	metanephros morphogenesis	Biological Process	1	P09619
6	GO:0048592	eye morphogenesis	Biological Process	1	A0A140VJE4
6	GO:0048844	artery morphogenesis	Biological Process	2	P09619,Q07954
6	GO:0048845	venous blood vessel morphogenesis	Biological Process	1	Q9ULI3
6	GO:0060977	coronary vasculature morphogenesis	Biological Process	1	P09619
6	GO:0060603	mammary gland duct morphogenesis	Biological Process	2	A0A024RCJ0,G3XAK1
6	GO:0001702	gastrulation with mouth forming second	Biological Process	1	Q5IJ48
6	GO:0042074	cell migration involved in gastrulation	Biological Process	1	Q5IJ48
6	GO:0002011	morphogenesis of an epithelial sheet	Biological Process	1	A0A024RCJ0
6	GO:0003222	ventricular trabecula myocardium morphogenesis	Biological Process	1	Q9ULI3
6	GO:0072276	metanephric glomerulus vasculature morphogenesis	Biological Process	1	P09619
6	GO:0002042	cell migration involved in sprouting angiogenesis	Biological Process	3	P05556,P54760,Q86T13
6	GO:0060981	cell migration involved in coronary angiogenesis	Biological Process	1	P09619
6	GO:0072277	metanephric glomerular capillary formation	Biological Process	1	P09619
6	GO:0035904	aorta development	Biological Process	2	P09619,Q07954
6	GO:0072109	glomerular mesangium development	Biological Process	1	P09619
6	GO:0072239	metanephric glomerulus vasculature development	Biological Process	1	P09619
6	GO:0003158	endothelium development	Biological Process	1	Q9ULI3
6	GO:0060039	pericardium development	Biological Process	1	Q9ULI3
6	GO:0061180	mammary gland epithelium development	Biological Process	2	G3XAK1,A0A024RCJ0
6	GO:0072074	kidney mesenchyme development	Biological Process	1	P09619
6	GO:0014706	striated muscle tissue development	Biological Process	3	Q9ULI3,P09619,P05556
6	GO:0021932	hindbrain radial glia guided cell migration	Biological Process	1	P05556
6	GO:0021934	hindbrain tangential cell migration	Biological Process	1	O75051
6	GO:0001656	metanephros development	Biological Process	1	P09619
6	GO:0061440	kidney vasculature development	Biological Process	1	P09619
6	GO:0001654	eye development	Biological Process	3	Q9GZX9,A0A140VJE4,P09619
6	GO:0043583	ear development	Biological Process	3	A0A140VJE4,P09619,A0A024RCJ0
6	GO:0048738	cardiac muscle tissue development	Biological Process	3	Q9ULI3,P09619,P05556
6	GO:0030879	mammary gland development	Biological Process	2	G3XAK1,A0A024RCJ0
6	GO:0060351	cartilage development involved in endochondral bone morphogenesis	Biological Process	1	P02452
6	GO:0014910	regulation of smooth muscle cell migration	Biological Process	2	P09619,Q07954
6	GO:2000589	regulation of metanephric mesenchymal cell migration	Biological Process	1	P09619
6	GO:0014912	negative regulation of smooth muscle cell migration	Biological Process	1	Q07954
6	GO:0014911	positive regulation of smooth muscle cell migration	Biological Process	1	P09619
6	GO:0014909	smooth muscle cell migration	Biological Process	3	P09619,Q07954,A0A024RCJ0
6	GO:0035788	cell migration involved in metanephros development	Biological Process	1	P09619
6	GO:0032376	positive regulation of cholesterol transport	Biological Process	1	Q07954
6	GO:0090280	positive regulation of calcium ion import	Biological Process	1	P09619
6	GO:0150079	negative regulation of neuroinflammatory response	Biological Process	1	A0A024R7D5
6	GO:0051223	regulation of protein transport	Biological Process	2	P02671,Q07954
6	GO:1904375	regulation of protein localization to cell periphery	Biological Process	3	O75487,P05556,Q07954
6	GO:1905475	regulation of protein localization to membrane	Biological Process	3	O75487,P05556,Q07954
6	GO:0032371	regulation of sterol transport	Biological Process	1	Q07954
6	GO:0010959	regulation of metal ion transport	Biological Process	1	P09619
6	GO:0002791	regulation of peptide secretion	Biological Process	1	P02671
6	GO:0030833	regulation of actin filament polymerization	Biological Process	1	A0A0A6YYG9
6	GO:0002673	regulation of acute inflammatory response	Biological Process	3	P13671,P06312,P15169
6	GO:0150077	regulation of neuroinflammatory response	Biological Process	1	A0A024R7D5
6	GO:0061041	regulation of wound healing	Biological Process	1	P02671
6	GO:0002526	acute inflammatory response	Biological Process	3	P13671,P06312,P15169
6	GO:0150076	neuroinflammatory response	Biological Process	2	Q07954,A0A024R7D5
6	GO:0090505	epiboly involved in wound healing	Biological Process	1	A0A024RCJ0
6	GO:0071379	cellular response to prostaglandin stimulus	Biological Process	1	P24821
6	GO:0071798	response to prostaglandin D	Biological Process	1	P24821
6	GO:0031960	response to corticosteroid	Biological Process	2	P15169,P02452
6	GO:0071868	cellular response to monoamine stimulus	Biological Process	1	A0A140VJC8
6	GO:0007179	transforming growth factor beta receptor signaling pathway	Biological Process	2	Q6EMK4,Q9GZX9
6	GO:0030509	BMP signaling pathway	Biological Process	3	Q5IJ48,Q92859,Q9GZX9
6	GO:0034284	response to monosaccharide	Biological Process	1	P00338
6	GO:0014074	response to purine-containing compound	Biological Process	3	P00338,P02452,A0A140VJC8
6	GO:0071867	response to monoamine	Biological Process	1	A0A140VJC8
6	GO:0034612	response to tumor necrosis factor	Biological Process	3	P26842,A0A024R5G2,P02452
6	GO:0010042	response to manganese ion	Biological Process	1	A0A140VJC8
6	GO:0010288	response to lead ion	Biological Process	1	A0A140VJC8
6	GO:0046688	response to copper ion	Biological Process	1	A0A140VJC8
6	GO:0051592	response to calcium ion	Biological Process	1	P02671
6	GO:0071873	response to norepinephrine	Biological Process	1	A0A140VJC8
6	GO:1904645	response to amyloid-beta	Biological Process	1	Q07954
6	GO:0033365	protein localization to organelle	Biological Process	2	P02452,O75487
6	GO:0072657	protein localization to membrane	Biological Process	3	O75487,P05556,Q07954
6	GO:1990778	protein localization to cell periphery	Biological Process	3	O75487,P05556,Q07954
6	GO:1903539	protein localization to postsynaptic membrane	Biological Process	1	O75487
6	GO:0042953	lipoprotein transport	Biological Process	1	Q07954
6	GO:0015914	phospholipid transport	Biological Process	1	A0A024R7D5
6	GO:0015918	sterol transport	Biological Process	2	Q07954,A0A024R7D5
6	GO:0006897	endocytosis	Biological Process	6	P06312,Q07954,P05556,A0A024R7D5,O00241,A0A140VJC8
6	GO:0045056	transcytosis	Biological Process	1	Q07954
6	GO:0002790	peptide secretion	Biological Process	1	P02671
6	GO:0006812	cation transport	Biological Process	2	A5PL27,P09619
6	GO:0006820	anion transport	Biological Process	1	A0A024R7D5
6	GO:0070327	thyroid hormone transport	Biological Process	1	P05543
6	GO:0015711	organic anion transport	Biological Process	1	A0A024R7D5
6	GO:0015748	organophosphate ester transport	Biological Process	1	A0A024R7D5
6	GO:0015833	peptide transport	Biological Process	5	H0YBZ2,P02452,Q07954,P02671,P43652
6	GO:0015850	organic hydroxy compound transport	Biological Process	2	Q07954,A0A024R7D5
6	GO:0042886	amide transport	Biological Process	5	H0YBZ2,P02452,Q07954,P02671,P43652
6	GO:0071693	protein transport within extracellular region	Biological Process	1	P43652
6	GO:0043152	induction of bacterial agglutination	Biological Process	1	P02671
6	GO:0050801	ion homeostasis	Biological Process	4	A0A140VJC8,A5PL27,P06702,Q92859
6	GO:0055088	lipid homeostasis	Biological Process	1	A0A024R7D5
6	GO:0035296	regulation of tube diameter	Biological Process	1	P02671
6	GO:0051346	negative regulation of hydrolase activity	Biological Process	2	P05543,Q5IJ48
6	GO:0051348	negative regulation of transferase activity	Biological Process	1	Q9ULI3
6	GO:0051345	positive regulation of hydrolase activity	Biological Process	3	P06702,P09619,P05556
6	GO:0051347	positive regulation of transferase activity	Biological Process	2	P09619,Q9H461
6	GO:0032092	positive regulation of protein binding	Biological Process	1	Q07954
6	GO:0010921	regulation of phosphatase activity	Biological Process	1	P09619
6	GO:0043087	regulation of GTPase activity	Biological Process	2	P05556,O75051
6	GO:0052547	regulation of peptidase activity	Biological Process	3	P06702,P05543,Q5IJ48
6	GO:0060191	regulation of lipase activity	Biological Process	2	P09619,Q07954
6	GO:0043549	regulation of kinase activity	Biological Process	4	A0A140VJC8,P09619,Q9H461,Q9ULI3
7	GO:0006164	purine nucleotide biosynthetic process	Biological Process	1	P00338
7	GO:0019363	pyridine nucleotide biosynthetic process	Biological Process	1	P00338
7	GO:0009150	purine ribonucleotide metabolic process	Biological Process	1	P00338
7	GO:0046496	nicotinamide nucleotide metabolic process	Biological Process	1	P00338
7	GO:0070613	regulation of protein processing	Biological Process	3	P13671,P06312,P15169
7	GO:0010954	positive regulation of protein processing	Biological Process	1	P13671
7	GO:0006024	glycosaminoglycan biosynthetic process	Biological Process	2	O75487,P09619
7	GO:0006027	glycosaminoglycan catabolic process	Biological Process	1	O75487
7	GO:1904350	regulation of protein catabolic process in the vacuole	Biological Process	2	A0A024R7D5,Q07954
7	GO:1904352	positive regulation of protein catabolic process in the vacuole	Biological Process	2	A0A024R7D5,Q07954
7	GO:0046475	glycerophospholipid catabolic process	Biological Process	1	A0A024R7D5
7	GO:0019941	modification-dependent protein catabolic process	Biological Process	1	A0A109NGN6
7	GO:0007039	protein catabolic process in the vacuole	Biological Process	2	A0A024R7D5,Q07954
7	GO:0009166	nucleotide catabolic process	Biological Process	1	P00338
7	GO:1903506	regulation of nucleic acid-templated transcription	Biological Process	8	Q9H461,A0A024R228,Q9GZX9,Q5IJ48,Q92859,P02452,A0A140VJC8,P06702
7	GO:1903507	negative regulation of nucleic acid-templated transcription	Biological Process	1	Q9H461
7	GO:1903508	positive regulation of nucleic acid-templated transcription	Biological Process	3	P02452,A0A140VJC8,Q9H461
7	GO:0072330	monocarboxylic acid biosynthetic process	Biological Process	1	P00338
7	GO:0006366	transcription by RNA polymerase II	Biological Process	6	Q9H461,A0A024R228,Q9GZX9,Q5IJ48,Q92859,A0A140VJC8
7	GO:0006352	DNA-templated transcription, initiation	Biological Process	1	B2R4R0
7	GO:0019432	triglyceride biosynthetic process	Biological Process	1	A0A024R7D5
7	GO:0097659	nucleic acid-templated transcription	Biological Process	9	Q9H461,B2R4R0,A0A024R228,Q9GZX9,Q5IJ48,Q92859,P02452,A0A140VJC8,P06702
7	GO:0009260	ribonucleotide biosynthetic process	Biological Process	1	P00338
7	GO:0009124	nucleoside monophosphate biosynthetic process	Biological Process	1	P00338
7	GO:0009142	nucleoside triphosphate biosynthetic process	Biological Process	1	P00338
7	GO:0009165	nucleotide biosynthetic process	Biological Process	1	P00338
7	GO:0000122	negative regulation of transcription by RNA polymerase II	Biological Process	1	Q9H461
7	GO:0042326	negative regulation of phosphorylation	Biological Process	1	Q9ULI3
7	GO:0001933	negative regulation of protein phosphorylation	Biological Process	1	Q9ULI3
7	GO:0010466	negative regulation of peptidase activity	Biological Process	2	P05543,Q5IJ48
7	GO:0045944	positive regulation of transcription by RNA polymerase II	Biological Process	2	A0A140VJC8,Q9H461
7	GO:0035306	positive regulation of dephosphorylation	Biological Process	1	P09619
7	GO:0042327	positive regulation of phosphorylation	Biological Process	6	Q9GZX9,P09619,Q9H461,P26842,P02671,P54760
7	GO:0001934	positive regulation of protein phosphorylation	Biological Process	6	Q9GZX9,P09619,Q9H461,P26842,P02671,P54760
7	GO:0035307	positive regulation of protein dephosphorylation	Biological Process	1	P09619
7	GO:0010952	positive regulation of peptidase activity	Biological Process	1	P06702
7	GO:0001932	regulation of protein phosphorylation	Biological Process	8	A0A140VJC8,Q9GZX9,P09619,Q9H461,P26842,P02671,P54760,Q9ULI3
7	GO:0035304	regulation of protein dephosphorylation	Biological Process	1	P09619
7	GO:0035303	regulation of dephosphorylation	Biological Process	1	P09619
7	GO:0042325	regulation of phosphorylation	Biological Process	8	A0A140VJC8,Q9GZX9,P09619,Q9H461,P26842,P02671,P54760,Q9ULI3
7	GO:0006357	regulation of transcription by RNA polymerase II	Biological Process	6	Q9H461,Q9GZX9,Q5IJ48,Q92859,A0A140VJC8,A0A024R228
7	GO:0043551	regulation of phosphatidylinositol 3-kinase activity	Biological Process	1	P09619
7	GO:0032787	monocarboxylic acid metabolic process	Biological Process	2	P00338,P43251
7	GO:0006468	protein phosphorylation	Biological Process	9	P09619,A0A140VJC8,Q9GZX9,A0A024RCJ0,Q9H461,P26842,P54760,P02671,Q9ULI3
7	GO:0046939	nucleotide phosphorylation	Biological Process	1	P00338
7	GO:0006470	protein dephosphorylation	Biological Process	1	P09619
7	GO:0006641	triglyceride metabolic process	Biological Process	1	A0A024R7D5
7	GO:0046488	phosphatidylinositol metabolic process	Biological Process	1	P09619
7	GO:0016101	diterpenoid metabolic process	Biological Process	2	O75487,Q07954
7	GO:0017014	protein nitrosylation	Biological Process	1	P06702
7	GO:0018193	peptidyl-amino acid modification	Biological Process	6	A0A140VJC8,Q16769,A0A0A6YYG9,P09619,P06702,A0A024RCJ0
7	GO:0043687	post-translational protein modification	Biological Process	2	P02671,P24821
7	GO:0016071	mRNA metabolic process	Biological Process	1	A0A140VJC8
7	GO:0043631	RNA polyadenylation	Biological Process	1	A0A140VJC8
7	GO:0090501	RNA phosphodiester bond hydrolysis	Biological Process	1	P07998
7	GO:0031638	zymogen activation	Biological Process	1	P02671
7	GO:0043161	proteasome-mediated ubiquitin-dependent protein catabolic process	Biological Process	1	A0A109NGN6
7	GO:0009126	purine nucleoside monophosphate metabolic process	Biological Process	1	P00338
7	GO:0009161	ribonucleoside monophosphate metabolic process	Biological Process	1	P00338
7	GO:0006165	nucleoside diphosphate phosphorylation	Biological Process	1	P00338
7	GO:0009135	purine nucleoside diphosphate metabolic process	Biological Process	1	P00338
7	GO:0009185	ribonucleoside diphosphate metabolic process	Biological Process	1	P00338
7	GO:0009144	purine nucleoside triphosphate metabolic process	Biological Process	1	P00338
7	GO:0009199	ribonucleoside triphosphate metabolic process	Biological Process	1	P00338
7	GO:0006397	mRNA processing	Biological Process	1	A0A140VJC8
7	GO:0031123	RNA 3'-end processing	Biological Process	1	A0A140VJC8
7	GO:0006044	N-acetylglucosamine metabolic process	Biological Process	1	D6R917
7	GO:0016064	immunoglobulin mediated immune response	Biological Process	3	P06312,P13671,P26842
7	GO:0002224	toll-like receptor signaling pathway	Biological Process	2	P02671,P06702
7	GO:0045577	regulation of B cell differentiation	Biological Process	1	P26842
7	GO:0045580	regulation of T cell differentiation	Biological Process	1	P26842
7	GO:0042129	regulation of T cell proliferation	Biological Process	1	Q9GZX9
7	GO:0046634	regulation of alpha-beta T cell activation	Biological Process	1	Q9GZX9
7	GO:0042130	negative regulation of T cell proliferation	Biological Process	1	Q9GZX9
7	GO:0046636	negative regulation of alpha-beta T cell activation	Biological Process	1	Q9GZX9
7	GO:0045579	positive regulation of B cell differentiation	Biological Process	1	P26842
7	GO:0045582	positive regulation of T cell differentiation	Biological Process	1	P26842
7	GO:0033077	T cell differentiation in thymus	Biological Process	1	Q9H461
7	GO:0046633	alpha-beta T cell proliferation	Biological Process	1	Q9GZX9
7	GO:0035710	CD4-positive, alpha-beta T cell activation	Biological Process	1	Q9GZX9
7	GO:0008088	axo-dendritic transport	Biological Process	2	A0A024QZ62,A0A140VJC8
7	GO:0038094	Fc-gamma receptor signaling pathway	Biological Process	1	P06312
7	GO:0038095	Fc-epsilon receptor signaling pathway	Biological Process	1	P06312
7	GO:0043405	regulation of MAP kinase activity	Biological Process	2	P09619,Q9H461
7	GO:0070372	regulation of ERK1 and ERK2 cascade	Biological Process	3	P02671,P09619,P54760
7	GO:0032874	positive regulation of stress-activated MAPK cascade	Biological Process	2	Q9H461,P26842
7	GO:0043406	positive regulation of MAP kinase activity	Biological Process	2	Q9H461,P09619
7	GO:0070374	positive regulation of ERK1 and ERK2 cascade	Biological Process	3	P02671,P09619,P54760
7	GO:0007254	JNK cascade	Biological Process	2	Q9H461,P26842
7	GO:0007266	Rho protein signal transduction	Biological Process	3	P05556,Q9ULI3,P09619
7	GO:0046578	regulation of Ras protein signal transduction	Biological Process	3	P05556,Q9ULI3,P09619
7	GO:0046579	positive regulation of Ras protein signal transduction	Biological Process	1	P09619
7	GO:0046580	negative regulation of Ras protein signal transduction	Biological Process	2	P05556,Q9ULI3
7	GO:0019934	cGMP-mediated signaling	Biological Process	1	A0A140VJE6
7	GO:0014065	phosphatidylinositol 3-kinase signaling	Biological Process	1	P09619
7	GO:0046425	regulation of JAK-STAT cascade	Biological Process	1	G3XAK1
7	GO:0038084	vascular endothelial growth factor signaling pathway	Biological Process	1	P09619
7	GO:0038127	ERBB signaling pathway	Biological Process	1	A0A140VJC8
7	GO:0048008	platelet-derived growth factor receptor signaling pathway	Biological Process	2	P09619,Q07954
7	GO:0048009	insulin-like growth factor receptor signaling pathway	Biological Process	1	O75339
7	GO:0048013	ephrin receptor signaling pathway	Biological Process	1	P54760
7	GO:0060389	pathway-restricted SMAD protein phosphorylation	Biological Process	1	Q9GZX9
7	GO:1902041	regulation of extrinsic apoptotic signaling pathway via death domain receptors	Biological Process	1	P02671
7	GO:1902042	negative regulation of extrinsic apoptotic signaling pathway via death domain receptors	Biological Process	1	P02671
7	GO:0010389	regulation of G2/M transition of mitotic cell cycle	Biological Process	1	A0A140VJC8
7	GO:0010971	positive regulation of G2/M transition of mitotic cell cycle	Biological Process	1	A0A140VJC8
7	GO:1904036	negative regulation of epithelial cell apoptotic process	Biological Process	2	P02671,G3XAK1
7	GO:2000107	negative regulation of leukocyte apoptotic process	Biological Process	1	P26842
7	GO:2000811	negative regulation of anoikis	Biological Process	1	P05556
7	GO:0043281	regulation of cysteine-type endopeptidase activity involved in apoptotic process	Biological Process	1	P06702
7	GO:1904035	regulation of epithelial cell apoptotic process	Biological Process	2	G3XAK1,P02671
7	GO:2000106	regulation of leukocyte apoptotic process	Biological Process	1	P26842
7	GO:2000209	regulation of anoikis	Biological Process	1	P05556
7	GO:0043280	positive regulation of cysteine-type endopeptidase activity involved in apoptotic process	Biological Process	1	P06702
7	GO:0070227	lymphocyte apoptotic process	Biological Process	1	P26842
7	GO:0072577	endothelial cell apoptotic process	Biological Process	1	P02671
7	GO:0006323	DNA packaging	Biological Process	1	B2R4R0
7	GO:0007040	lysosome organization	Biological Process	1	A0A140VJE4
7	GO:0030032	lamellipodium assembly	Biological Process	1	P05556
7	GO:0051258	protein polymerization	Biological Process	3	A0A024R5M3,A0A0A6YYG9,P02671
7	GO:0051260	protein homooligomerization	Biological Process	1	A1YVW6
7	GO:0051291	protein heterooligomerization	Biological Process	1	P02452
7	GO:0070206	protein trimerization	Biological Process	2	P02452,H0YBZ2
7	GO:0010975	regulation of neuron projection development	Biological Process	3	P06702,Q07954,O75051
7	GO:0048812	neuron projection morphogenesis	Biological Process	5	Q92859,A0A140VJC8,P05556,O75051,A0A024RCJ0
7	GO:0061564	axon development	Biological Process	6	Q92859,P24821,A0A140VJC8,P05556,O75051,A0A024RCJ0
7	GO:0050770	regulation of axonogenesis	Biological Process	1	O75051
7	GO:0030041	actin filament polymerization	Biological Process	2	A0A0A6YYG9,A0A024R5M3
7	GO:0034314	Arp2/3 complex-mediated actin nucleation	Biological Process	1	A0A0A6YYG9
7	GO:0006875	cellular metal ion homeostasis	Biological Process	3	A0A140VJC8,A5PL27,P06702
7	GO:0072503	cellular divalent inorganic cation homeostasis	Biological Process	2	P06702,A0A140VJC8
7	GO:0048710	regulation of astrocyte differentiation	Biological Process	1	A0A024R7D5
7	GO:0048712	negative regulation of astrocyte differentiation	Biological Process	1	A0A024R7D5
7	GO:0014013	regulation of gliogenesis	Biological Process	1	A0A024R7D5
7	GO:0001754	eye photoreceptor cell differentiation	Biological Process	1	A0A140VJE4
7	GO:0001886	endothelial cell morphogenesis	Biological Process	1	Q9ULI3
7	GO:0007409	axonogenesis	Biological Process	4	Q92859,A0A140VJC8,P05556,O75051
7	GO:0042462	eye photoreceptor cell development	Biological Process	1	A0A140VJE4
7	GO:0046328	regulation of JNK cascade	Biological Process	2	Q9H461,P26842
7	GO:0014012	peripheral nervous system axon regeneration	Biological Process	1	P24821
7	GO:0071280	cellular response to copper ion	Biological Process	1	A0A140VJC8
7	GO:0071287	cellular response to manganese ion	Biological Process	1	A0A140VJC8
7	GO:0071356	cellular response to tumor necrosis factor	Biological Process	3	P26842,A0A024R5G2,P02452
7	GO:0035924	cellular response to vascular endothelial growth factor stimulus	Biological Process	1	P09619
7	GO:0071799	cellular response to prostaglandin D stimulus	Biological Process	1	P24821
7	GO:0071874	cellular response to norepinephrine stimulus	Biological Process	1	A0A140VJC8
7	GO:1904646	cellular response to amyloid-beta	Biological Process	1	Q07954
7	GO:0070488	neutrophil aggregation	Biological Process	1	P06702
7	GO:0007268	chemical synaptic transmission	Biological Process	1	P05556
7	GO:0097746	regulation of blood vessel diameter	Biological Process	1	P02671
7	GO:0007605	sensory perception of sound	Biological Process	1	P02452
7	GO:0007601	visual perception	Biological Process	1	P02452
7	GO:0001701	in utero embryonic development	Biological Process	3	P05556,P13671,Q9ULI3
7	GO:0035793	positive regulation of metanephric mesenchymal cell migration by platelet-derived growth factor receptor-beta signaling pathway	Biological Process	1	P09619
7	GO:0043534	blood vessel endothelial cell migration	Biological Process	3	P05556,P54760,Q86T13
7	GO:0035909	aorta morphogenesis	Biological Process	2	P09619,Q07954
7	GO:0055111	ingression involved in gastrulation with mouth forming second	Biological Process	1	Q5IJ48
7	GO:0090504	epiboly	Biological Process	1	A0A024RCJ0
7	GO:0072223	metanephric glomerular mesangium development	Biological Process	1	P09619
7	GO:0072075	metanephric mesenchyme development	Biological Process	1	P09619
7	GO:0021935	cerebellar granule cell precursor tangential migration	Biological Process	1	O75051
7	GO:0043010	camera-type eye development	Biological Process	2	P09619,Q9GZX9
7	GO:0003229	ventricular cardiac muscle tissue development	Biological Process	1	Q9ULI3
7	GO:1900238	regulation of metanephric mesenchymal cell migration by platelet-derived growth factor receptor-beta signaling pathway	Biological Process	1	P09619
7	GO:0035789	metanephric mesenchymal cell migration	Biological Process	1	P09619
7	GO:0010875	positive regulation of cholesterol efflux	Biological Process	1	Q07954
7	GO:1903076	regulation of protein localization to plasma membrane	Biological Process	2	P05556,Q07954
7	GO:0032374	regulation of cholesterol transport	Biological Process	1	Q07954
7	GO:0051924	regulation of calcium ion transport	Biological Process	1	P09619
7	GO:0051384	response to glucocorticoid	Biological Process	1	P15169
7	GO:0009746	response to hexose	Biological Process	1	P00338
7	GO:0034504	protein localization to nucleus	Biological Process	1	P02452
7	GO:0099633	protein localization to postsynaptic specialization membrane	Biological Process	1	O75487
7	GO:0072659	protein localization to plasma membrane	Biological Process	2	P05556,Q07954
7	GO:0030301	cholesterol transport	Biological Process	2	Q07954,A0A024R7D5
7	GO:0035376	sterol import	Biological Process	1	A0A024R7D5
7	GO:0006898	receptor-mediated endocytosis	Biological Process	3	P05556,Q07954,P06312
7	GO:0006909	phagocytosis	Biological Process	4	P06312,Q07954,O00241,P05556
7	GO:0030001	metal ion transport	Biological Process	2	A5PL27,P09619
7	GO:0072511	divalent inorganic cation transport	Biological Process	1	P09619
7	GO:0055080	cation homeostasis	Biological Process	4	A0A140VJC8,A5PL27,P06702,Q92859
7	GO:0098771	inorganic ion homeostasis	Biological Process	4	A0A140VJC8,A5PL27,P06702,Q92859
7	GO:0055092	sterol homeostasis	Biological Process	1	A0A024R7D5
7	GO:0033673	negative regulation of kinase activity	Biological Process	1	Q9ULI3
7	GO:0010922	positive regulation of phosphatase activity	Biological Process	1	P09619
7	GO:0043547	positive regulation of GTPase activity	Biological Process	1	P05556
7	GO:0060193	positive regulation of lipase activity	Biological Process	1	P09619
7	GO:0033674	positive regulation of kinase activity	Biological Process	2	P09619,Q9H461
7	GO:0043666	regulation of phosphoprotein phosphatase activity	Biological Process	1	P09619
7	GO:0052548	regulation of endopeptidase activity	Biological Process	3	P06702,P05543,Q5IJ48
7	GO:0010517	regulation of phospholipase activity	Biological Process	2	P09619,Q07954
7	GO:0045859	regulation of protein kinase activity	Biological Process	4	A0A140VJC8,P09619,Q9H461,Q9ULI3
8	GO:0009152	purine ribonucleotide biosynthetic process	Biological Process	1	P00338
8	GO:0019359	nicotinamide nucleotide biosynthetic process	Biological Process	1	P00338
8	GO:0046031	ADP metabolic process	Biological Process	1	P00338
8	GO:0019674	NAD metabolic process	Biological Process	1	P00338
8	GO:1905165	regulation of lysosomal protein catabolic process	Biological Process	2	A0A024R7D5,Q07954
8	GO:1905167	positive regulation of lysosomal protein catabolic process	Biological Process	2	A0A024R7D5,Q07954
8	GO:0006511	ubiquitin-dependent protein catabolic process	Biological Process	1	A0A109NGN6
8	GO:1905146	lysosomal protein catabolic process	Biological Process	2	A0A024R7D5,Q07954
8	GO:0042866	pyruvate biosynthetic process	Biological Process	1	P00338
8	GO:0009127	purine nucleoside monophosphate biosynthetic process	Biological Process	1	P00338
8	GO:0009156	ribonucleoside monophosphate biosynthetic process	Biological Process	1	P00338
8	GO:0009145	purine nucleoside triphosphate biosynthetic process	Biological Process	1	P00338
8	GO:0009201	ribonucleoside triphosphate biosynthetic process	Biological Process	1	P00338
8	GO:0006469	negative regulation of protein kinase activity	Biological Process	1	Q9ULI3
8	GO:0010951	negative regulation of endopeptidase activity	Biological Process	2	P05543,Q5IJ48
8	GO:0045860	positive regulation of protein kinase activity	Biological Process	2	P09619,Q9H461
8	GO:0032516	positive regulation of phosphoprotein phosphatase activity	Biological Process	1	P09619
8	GO:0010950	positive regulation of endopeptidase activity	Biological Process	1	P06702
8	GO:0050730	regulation of peptidyl-tyrosine phosphorylation	Biological Process	1	A0A140VJC8
8	GO:0006090	pyruvate metabolic process	Biological Process	1	P00338
8	GO:0018108	peptidyl-tyrosine phosphorylation	Biological Process	3	A0A140VJC8,A0A024RCJ0,P09619
8	GO:0046777	protein autophosphorylation	Biological Process	3	A0A024RCJ0,P09619,P54760
8	GO:0001523	retinoid metabolic process	Biological Process	2	O75487,Q07954
8	GO:0018119	peptidyl-cysteine S-nitrosylation	Biological Process	1	P06702
8	GO:0018198	peptidyl-cysteine modification	Biological Process	1	P06702
8	GO:0018199	peptidyl-glutamine modification	Biological Process	1	Q16769
8	GO:0018200	peptidyl-glutamic acid modification	Biological Process	1	A0A0A6YYG9
8	GO:0018212	peptidyl-tyrosine modification	Biological Process	3	A0A140VJC8,P09619,A0A024RCJ0
8	GO:0006378	mRNA polyadenylation	Biological Process	1	A0A140VJC8
8	GO:0031639	plasminogen activation	Biological Process	1	P02671
8	GO:0009167	purine ribonucleoside monophosphate metabolic process	Biological Process	1	P00338
8	GO:0009179	purine ribonucleoside diphosphate metabolic process	Biological Process	1	P00338
8	GO:0009205	purine ribonucleoside triphosphate metabolic process	Biological Process	1	P00338
8	GO:0031124	mRNA 3'-end processing	Biological Process	1	A0A140VJC8
8	GO:0046640	regulation of alpha-beta T cell proliferation	Biological Process	1	Q9GZX9
8	GO:2000514	regulation of CD4-positive, alpha-beta T cell activation	Biological Process	1	Q9GZX9
8	GO:0046642	negative regulation of alpha-beta T cell proliferation	Biological Process	1	Q9GZX9
8	GO:2000515	negative regulation of CD4-positive, alpha-beta T cell activation	Biological Process	1	Q9GZX9
8	GO:0035739	CD4-positive, alpha-beta T cell proliferation	Biological Process	1	Q9GZX9
8	GO:0098935	dendritic transport	Biological Process	1	A0A024QZ62
8	GO:0043506	regulation of JUN kinase activity	Biological Process	1	Q9H461
8	GO:0046330	positive regulation of JNK cascade	Biological Process	2	Q9H461,P26842
8	GO:0043507	positive regulation of JUN kinase activity	Biological Process	1	Q9H461
8	GO:0035023	regulation of Rho protein signal transduction	Biological Process	3	P05556,Q9ULI3,P09619
8	GO:0035024	negative regulation of Rho protein signal transduction	Biological Process	2	P05556,Q9ULI3
8	GO:0035025	positive regulation of Rho protein signal transduction	Biological Process	1	P09619
8	GO:0038086	VEGF-activated platelet-derived growth factor receptor signaling pathway	Biological Process	1	P09619
8	GO:0007173	epidermal growth factor receptor signaling pathway	Biological Process	1	A0A140VJC8
8	GO:0035791	platelet-derived growth factor receptor-beta signaling pathway	Biological Process	2	P09619,Q07954
8	GO:2000352	negative regulation of endothelial cell apoptotic process	Biological Process	1	P02671
8	GO:0070229	negative regulation of lymphocyte apoptotic process	Biological Process	1	P26842
8	GO:2000351	regulation of endothelial cell apoptotic process	Biological Process	1	P02671
8	GO:0070228	regulation of lymphocyte apoptotic process	Biological Process	1	P26842
8	GO:0006919	activation of cysteine-type endopeptidase activity involved in apoptotic process	Biological Process	1	P06702
8	GO:0070231	T cell apoptotic process	Biological Process	1	P26842
8	GO:0070208	protein heterotrimerization	Biological Process	1	P02452
8	GO:0006874	cellular calcium ion homeostasis	Biological Process	1	A0A140VJC8
8	GO:0046916	cellular transition metal ion homeostasis	Biological Process	3	A0A140VJC8,A5PL27,P06702
8	GO:0006882	cellular zinc ion homeostasis	Biological Process	1	P06702
8	GO:0046548	retinal rod cell development	Biological Process	1	A0A140VJE4
8	GO:0097756	negative regulation of blood vessel diameter	Biological Process	1	P02671
8	GO:0010874	regulation of cholesterol efflux	Biological Process	1	Q07954
8	GO:0090279	regulation of calcium ion import	Biological Process	1	P09619
8	GO:0009749	response to glucose	Biological Process	1	P00338
8	GO:0033344	cholesterol efflux	Biological Process	1	Q07954
8	GO:0070508	cholesterol import	Biological Process	1	A0A024R7D5
8	GO:0043277	apoptotic cell clearance	Biological Process	1	Q07954
8	GO:0000041	transition metal ion transport	Biological Process	1	A5PL27
8	GO:0070838	divalent metal ion transport	Biological Process	1	P09619
8	GO:0055065	metal ion homeostasis	Biological Process	4	A0A140VJC8,A5PL27,P06702,Q92859
8	GO:0072507	divalent inorganic cation homeostasis	Biological Process	2	P06702,A0A140VJC8
8	GO:0042632	cholesterol homeostasis	Biological Process	1	A0A024R7D5
8	GO:0010518	positive regulation of phospholipase activity	Biological Process	1	P09619
8	GO:2000116	regulation of cysteine-type endopeptidase activity	Biological Process	1	P06702
8	GO:0032429	regulation of phospholipase A2 activity	Biological Process	1	Q07954
8	GO:1900274	regulation of phospholipase C activity	Biological Process	1	P09619
8	GO:0061097	regulation of protein tyrosine kinase activity	Biological Process	1	A0A140VJC8
8	GO:0071900	regulation of protein serine/threonine kinase activity	Biological Process	3	P09619,Q9H461,Q9ULI3
9	GO:0009168	purine ribonucleoside monophosphate biosynthetic process	Biological Process	1	P00338
9	GO:0009206	purine ribonucleoside triphosphate biosynthetic process	Biological Process	1	P00338
9	GO:0071901	negative regulation of protein serine/threonine kinase activity	Biological Process	1	Q9ULI3
9	GO:0071902	positive regulation of protein serine/threonine kinase activity	Biological Process	2	P09619,Q9H461
9	GO:2001056	positive regulation of cysteine-type endopeptidase activity	Biological Process	1	P06702
9	GO:0038083	peptidyl-tyrosine autophosphorylation	Biological Process	1	A0A024RCJ0
9	GO:0035606	peptidyl-cysteine S-trans-nitrosylation	Biological Process	1	P06702
9	GO:0017186	peptidyl-pyroglutamic acid biosynthetic process, using glutaminyl-peptide cyclotransferase	Biological Process	1	Q16769
9	GO:0018094	protein polyglycylation	Biological Process	1	A0A0A6YYG9
9	GO:2000561	regulation of CD4-positive, alpha-beta T cell proliferation	Biological Process	1	Q9GZX9
9	GO:2000562	negative regulation of CD4-positive, alpha-beta T cell proliferation	Biological Process	1	Q9GZX9
9	GO:0098937	anterograde dendritic transport	Biological Process	1	A0A024QZ62
9	GO:0070233	negative regulation of T cell apoptotic process	Biological Process	1	P26842
9	GO:0070232	regulation of T cell apoptotic process	Biological Process	1	P26842
9	GO:0032469	endoplasmic reticulum calcium ion homeostasis	Biological Process	1	A0A140VJC8
9	GO:0006878	cellular copper ion homeostasis	Biological Process	1	A0A140VJC8
9	GO:0006879	cellular iron ion homeostasis	Biological Process	1	A5PL27
9	GO:0042310	vasoconstriction	Biological Process	1	P02671
9	GO:0006825	copper ion transport	Biological Process	1	A5PL27
9	GO:0006816	calcium ion transport	Biological Process	1	P09619
9	GO:0055074	calcium ion homeostasis	Biological Process	1	A0A140VJC8
9	GO:0055076	transition metal ion homeostasis	Biological Process	4	A0A140VJC8,A5PL27,P06702,Q92859
9	GO:0055069	zinc ion homeostasis	Biological Process	1	P06702
9	GO:0010863	positive regulation of phospholipase C activity	Biological Process	1	P09619
9	GO:2000298	regulation of Rho-dependent protein serine/threonine kinase activity	Biological Process	1	Q9ULI3
10	GO:2000299	negative regulation of Rho-dependent protein serine/threonine kinase activity	Biological Process	1	Q9ULI3
10	GO:0051563	smooth endoplasmic reticulum calcium ion homeostasis	Biological Process	1	A0A140VJC8
10	GO:0070509	calcium ion import	Biological Process	1	P09619
10	GO:0055070	copper ion homeostasis	Biological Process	1	A0A140VJC8
10	GO:0055072	iron ion homeostasis	Biological Process	2	A5PL27,Q92859

## Sheet: MF
Level	GO_ID	Term	Type	Seqs_Num	Sequences
1	GO:0003674	molecular_function	Molecular Function	85	D3DPK5,A0A024R7D5,A0A024RAQ9,A0A0G2JMW3,A0A0R7FJH5,A8K3I0,B2RCB8,B4DUV1,B7ZLY3,D6RF86,G3V3X5,P06702,Q07954,Q5IJ48,Q9ULI3,Q9UN70,P05556,A0A024QZ62,P02452,P07998,A0A024R228,A0A140VJC8,B2R4R0,J3QSE8,A0A1W2PPS5,B0YJ88,A0A024R1S8,B4E1Z4,E7ETH0,G3XAK1,P06312,P0DOX5,A0A0B4J1R6,A0A090N7V5,A0A024R5L2,P15169,Q66K79,A0A109NGN6,A5PL27,D6R917,A0A140VJE6,P02671,P09619,Q9H461,P00338,A1L4F5,P54760,B4E3A8,P05543,…
2	GO:0003824	catalytic activity	Molecular Function	27	D3DPK5,A0A1W2PPS5,A0A0R7FJH5,B4E1Z4,E7ETH0,G3XAK1,P06312,A0A090N7V5,J3QSE8,A0A024R5L2,P15169,Q66K79,A0A109NGN6,A5PL27,D6R917,A0A140VJE6,P00338,P07998,A1L4F5,P09619,P54760,A0A024R819,Q16769,A0A024RCJ0,P43251,A0A0A6YYG9,A0A0B4J1R6
2	GO:0038024	cargo receptor activity	Molecular Function	3	A0A024R7D5,Q07954,E7ETH0
2	GO:0005198	structural molecule activity	Molecular Function	9	A0A087WTA8,A0A087WYX9,A0A0A0U994,D3DTX7,O75339,P02452,P02671,P24821,A0A087X0K0
2	GO:0005215	transporter activity	Molecular Function	4	A0A024R816,B7Z3L6,A0A024R1S8,Q07954
2	GO:0005488	binding	Molecular Function	62	A0A024R7D5,A0A024RAQ9,A0A0G2JMW3,A0A0R7FJH5,A8K3I0,B2RCB8,B4DUV1,B7ZLY3,D6RF86,G3V3X5,P06702,Q07954,Q5IJ48,Q9ULI3,Q9UN70,P05556,A0A024QZ62,P02452,P07998,A0A024R228,A0A140VJC8,B2R4R0,J3QSE8,B0YJ88,A0A024R1S8,P06312,P0DOX5,P02671,P09619,Q9H461,Q9BYJ0,P55000,A0PJG2,A8K7T4,B7ZKQ2,Q86T13,A0A024R5L2,A1YVW6,A5PL27,A0A024RCJ0,A4D2D2,A0A140VJE6,A0A1W2PPS5,A1L4F5,P54760,A0A087X1T7,A8K309,A3KPE2,Q6EMK4,Q9GZ…
2	GO:0016209	antioxidant activity	Molecular Function	1	P06702
2	GO:0098772	molecular function regulator	Molecular Function	8	A0A140VJC8,B4E3A8,P05543,P09619,P55000,A4D2D2,B4DUV1,P26842
2	GO:0060089	molecular transducer activity	Molecular Function	12	P09619,P54760,P26842,A0A0A0N0L5,Q9H461,A0PJG2,Q07954,Q92859,P05556,O75051,A0A024RCJ0,O75487
2	GO:0104005	hijacked molecular function	Molecular Function	1	P05556
3	GO:0016491	oxidoreductase activity	Molecular Function	3	D3DPK5,A5PL27,P00338
3	GO:0009975	cyclase activity	Molecular Function	1	A0A140VJE6
3	GO:0016740	transferase activity	Molecular Function	6	A0A140VJE6,A1L4F5,P09619,P54760,Q16769,A0A024RCJ0
3	GO:0016787	hydrolase activity	Molecular Function	15	A0A1W2PPS5,A0A0R7FJH5,B4E1Z4,E7ETH0,G3XAK1,P06312,J3QSE8,A0A024R5L2,P15169,Q66K79,A0A109NGN6,D6R917,P07998,A0A024R819,P43251
3	GO:0016829	lyase activity	Molecular Function	2	A0A090N7V5,A0A140VJE6
3	GO:0016853	isomerase activity	Molecular Function	1	D6R917
3	GO:0016874	ligase activity	Molecular Function	1	A0A0A6YYG9
3	GO:0140096	catalytic activity, acting on a protein	Molecular Function	15	A0A0R7FJH5,B4E1Z4,E7ETH0,G3XAK1,P06312,P15169,Q66K79,A0A109NGN6,A0A140VJE6,A1L4F5,P09619,P54760,Q16769,A0A024RCJ0,A0A0A6YYG9
3	GO:0140097	catalytic activity, acting on DNA	Molecular Function	1	J3QSE8
3	GO:0140098	catalytic activity, acting on RNA	Molecular Function	1	P07998
3	GO:0005044	scavenger receptor activity	Molecular Function	2	E7ETH0,Q07954
3	GO:0016964	alpha-2 macroglobulin receptor activity	Molecular Function	1	Q07954
3	GO:0030226	apolipoprotein receptor activity	Molecular Function	1	Q07954
3	GO:0030228	lipoprotein particle receptor activity	Molecular Function	2	A0A024R7D5,Q07954
3	GO:0005201	extracellular matrix structural constituent	Molecular Function	8	P02452,A0A087WTA8,A0A087WYX9,A0A0A0U994,D3DTX7,O75339,P02671,P24821
3	GO:0022857	transmembrane transporter activity	Molecular Function	3	A0A024R816,B7Z3L6,A0A024R1S8
3	GO:0008565	protein transporter activity	Molecular Function	1	Q07954
3	GO:0005515	protein binding	Molecular Function	29	P05556,A0A024QZ62,P02452,Q07954,B0YJ88,A0A024R1S8,P02671,P09619,Q9H461,Q9BYJ0,P55000,Q6EMK4,Q9GZX9,A0A1W2PPS5,P06702,A0A024R5L2,O75051,P00338,G3XAK1,Q5IJ48,A0A140VJE6,A0A024RDY3,Q92859,H0YBZ2,P24821,B2R831,B2R4R0,A0A140VJC8,Q86T13
3	GO:0003823	antigen binding	Molecular Function	2	P06312,P0DOX5
3	GO:0030246	carbohydrate binding	Molecular Function	4	A0PJG2,A8K7T4,B7ZKQ2,Q86T13
3	GO:0098631	cell adhesion mediator activity	Molecular Function	1	P05556
3	GO:0008289	lipid binding	Molecular Function	2	P06702,A3KPE2
3	GO:0008144	drug binding	Molecular Function	7	A0A024RCJ0,A0A140VJE6,A0A1W2PPS5,A1L4F5,J3QSE8,P09619,P54760
3	GO:0050840	extracellular matrix binding	Molecular Function	2	P05556,Q86T13
3	GO:0033218	amide binding	Molecular Function	1	A0A024R7D5
3	GO:0036094	small molecule binding	Molecular Function	13	A0A024RCJ0,A0A140VJE6,A0A1W2PPS5,A1L4F5,J3QSE8,P09619,P54760,A0A024RAQ9,A0A087X1T7,A8K309,P43652,P06702,P00338
3	GO:0043167	ion binding	Molecular Function	36	A0A024R7D5,A0A024RAQ9,A0A0G2JMW3,A0A0R7FJH5,A8K3I0,B2RCB8,B4DUV1,B7ZLY3,D6RF86,G3V3X5,P06702,Q07954,Q5IJ48,Q9ULI3,Q9UN70,A0A024R1S8,A0A024R5L2,A1YVW6,P02452,P02671,P05556,A5PL27,A0A024RCJ0,A0A140VJE6,A0A1W2PPS5,A1L4F5,J3QSE8,P09619,P54760,A0A087X1T7,A8K309,A0A140VJC8,A4D2D2,P15169,Q16769,Q66K79
3	GO:0044877	protein-containing complex binding	Molecular Function	6	A0A024R1S8,P05556,A0A024RCJ0,A4D2D2,A0A024R7D5,Q07954
3	GO:0048037	cofactor binding	Molecular Function	1	P00338
3	GO:0050436	microfibril binding	Molecular Function	1	B7ZLY3
3	GO:0097159	organic cyclic compound binding	Molecular Function	14	P07998,A0A024R228,A0A140VJC8,B2R4R0,J3QSE8,Q07954,A0A024RCJ0,A0A140VJE6,A0A1W2PPS5,A1L4F5,P09619,P54760,P43652,P00338
3	GO:0097367	carbohydrate derivative binding	Molecular Function	14	A0A024RCJ0,A0A140VJE6,A0A1W2PPS5,A1L4F5,J3QSE8,P09619,P54760,A0A024RAQ9,A0A087X1T7,A8K309,A0A140VJC8,A4D2D2,Q07954,P24821
3	GO:1901363	heterocyclic compound binding	Molecular Function	14	P07998,A0A024R228,A0A140VJC8,B2R4R0,J3QSE8,Q07954,A0A024RCJ0,A0A140VJE6,A0A1W2PPS5,A1L4F5,P09619,P54760,P43652,P00338
3	GO:1901567	fatty acid derivative binding	Molecular Function	1	P06702
3	GO:1901681	sulfur compound binding	Molecular Function	3	A0A140VJC8,A4D2D2,Q07954
3	GO:0005085	guanyl-nucleotide exchange factor activity	Molecular Function	1	P09619
3	GO:0030234	enzyme regulator activity	Molecular Function	6	A0A140VJC8,B4E3A8,P05543,A4D2D2,B4DUV1,P26842
3	GO:0030545	receptor regulator activity	Molecular Function	1	P55000
3	GO:0038023	signaling receptor activity	Molecular Function	12	P09619,P54760,P26842,A0A0A0N0L5,Q9H461,A0PJG2,P05556,O75051,A0A024RCJ0,O75487,Q07954,Q92859
3	GO:0001618	virus receptor activity	Molecular Function	1	P05556
4	GO:0009055	electron transfer activity	Molecular Function	1	D3DPK5
4	GO:0016614	oxidoreductase activity, acting on CH-OH group of donors	Molecular Function	1	P00338
4	GO:0016667	oxidoreductase activity, acting on a sulfur group of donors	Molecular Function	1	D3DPK5
4	GO:0016722	oxidoreductase activity, oxidizing metal ions	Molecular Function	1	A5PL27
4	GO:0004383	guanylate cyclase activity	Molecular Function	1	A0A140VJE6
4	GO:0016746	transferase activity, transferring acyl groups	Molecular Function	1	Q16769
4	GO:0016772	transferase activity, transferring phosphorus-containing groups	Molecular Function	5	A0A140VJE6,A1L4F5,P09619,P54760,A0A024RCJ0
4	GO:0008233	peptidase activity	Molecular Function	8	A0A0R7FJH5,B4E1Z4,E7ETH0,G3XAK1,P06312,P15169,Q66K79,A0A109NGN6
4	GO:0016788	hydrolase activity, acting on ester bonds	Molecular Function	2	P07998,A0A024R5L2
4	GO:0016810	hydrolase activity, acting on carbon-nitrogen (but not peptide) bonds	Molecular Function	2	A0A024R5L2,P43251
4	GO:0016817	hydrolase activity, acting on acid anhydrides	Molecular Function	3	A0A1W2PPS5,J3QSE8,A0A024R819
4	GO:0017171	serine hydrolase activity	Molecular Function	5	A0A0R7FJH5,B4E1Z4,E7ETH0,G3XAK1,P06312
4	GO:0019239	deaminase activity	Molecular Function	1	D6R917
4	GO:0016840	carbon-nitrogen lyase activity	Molecular Function	1	A0A090N7V5
4	GO:0016849	phosphorus-oxygen lyase activity	Molecular Function	1	A0A140VJE6
4	GO:0016860	intramolecular oxidoreductase activity	Molecular Function	1	D6R917
4	GO:0016879	ligase activity, forming carbon-nitrogen bonds	Molecular Function	1	A0A0A6YYG9
4	GO:0004672	protein kinase activity	Molecular Function	5	P09619,P54760,A0A024RCJ0,A0A140VJE6,A1L4F5
4	GO:0016755	transferase activity, transferring amino-acyl groups	Molecular Function	1	Q16769
4	GO:0070735	protein-glycine ligase activity	Molecular Function	1	A0A0A6YYG9
4	GO:0003678	DNA helicase activity	Molecular Function	1	J3QSE8
4	GO:0004540	ribonuclease activity	Molecular Function	1	P07998
4	GO:0005041	low-density lipoprotein particle receptor activity	Molecular Function	2	A0A024R7D5,Q07954
4	GO:0030229	very-low-density lipoprotein particle receptor activity	Molecular Function	1	A0A024R7D5
4	GO:0030020	extracellular matrix structural constituent conferring tensile strength	Molecular Function	1	P02452
4	GO:0015075	ion transmembrane transporter activity	Molecular Function	3	A0A024R816,B7Z3L6,A0A024R1S8
4	GO:0015318	inorganic molecular entity transmembrane transporter activity	Molecular Function	2	A0A024R816,B7Z3L6
4	GO:0015932	nucleobase-containing compound transmembrane transporter activity	Molecular Function	1	B7Z3L6
4	GO:0022803	passive transmembrane transporter activity	Molecular Function	1	A0A024R816
4	GO:0022804	active transmembrane transporter activity	Molecular Function	1	B7Z3L6
4	GO:1901505	carbohydrate derivative transmembrane transporter activity	Molecular Function	1	B7Z3L6
4	GO:0042954	lipoprotein transporter activity	Molecular Function	1	Q07954
4	GO:0001968	fibronectin binding	Molecular Function	1	P05556
4	GO:0005102	signaling receptor binding	Molecular Function	10	P55000,P09619,P05556,A0A024QZ62,P06702,H0YBZ2,Q07954,A0A140VJC8,P02671,Q9H461
4	GO:0050839	cell adhesion molecule binding	Molecular Function	3	P05556,P00338,Q6EMK4
4	GO:0019838	growth factor binding	Molecular Function	5	Q6EMK4,Q9GZX9,P09619,P02452,Q9BYJ0
4	GO:0046983	protein dimerization activity	Molecular Function	2	B2R4R0,P05556
4	GO:0008092	cytoskeletal protein binding	Molecular Function	5	B0YJ88,P05556,A0A024R1S8,A0A1W2PPS5,P06702
4	GO:0042802	identical protein binding	Molecular Function	4	A0A024R5L2,O75051,P00338,P02452
4	GO:0019899	enzyme binding	Molecular Function	10	A0A024QZ62,P02452,P05556,Q07954,P09619,P00338,A0A140VJE6,Q9H461,G3XAK1,Q5IJ48
4	GO:0017147	Wnt-protein binding	Molecular Function	1	Q9H461
4	GO:0019904	protein domain specific binding	Molecular Function	2	Q9H461,A0A024RDY3
4	GO:0019955	cytokine binding	Molecular Function	2	Q6EMK4,Q9GZX9
4	GO:0030276	clathrin binding	Molecular Function	1	Q07954
4	GO:0034185	apolipoprotein binding	Molecular Function	1	Q07954
4	GO:0039706	co-receptor binding	Molecular Function	1	Q92859
4	GO:0043236	laminin binding	Molecular Function	1	P05556
4	GO:0043394	proteoglycan binding	Molecular Function	2	Q07954,P24821
4	GO:0043548	phosphatidylinositol 3-kinase binding	Molecular Function	1	P09619
4	GO:0045569	TRAIL binding	Molecular Function	1	B2R831
4	GO:1990430	extracellular matrix protein binding	Molecular Function	1	Q86T13
4	GO:0098634	cell-matrix adhesion mediator activity	Molecular Function	1	P05556
4	GO:0005504	fatty acid binding	Molecular Function	1	P06702
4	GO:0005524	ATP binding	Molecular Function	7	A0A024RCJ0,A0A140VJE6,A0A1W2PPS5,A1L4F5,J3QSE8,P09619,P54760
4	GO:0042277	peptide binding	Molecular Function	1	A0A024R7D5
4	GO:0000166	nucleotide binding	Molecular Function	8	A0A024RCJ0,A0A140VJE6,A0A1W2PPS5,A1L4F5,J3QSE8,P09619,P54760,P00338
4	GO:0019842	vitamin binding	Molecular Function	1	P43652
4	GO:0043177	organic acid binding	Molecular Function	4	A0A024RAQ9,A0A087X1T7,A8K309,P06702
4	GO:0043168	anion binding	Molecular Function	14	A0A024RCJ0,A0A140VJE6,A0A1W2PPS5,A1L4F5,J3QSE8,P09619,P54760,A0A024RAQ9,A0A087X1T7,A8K309,A0A140VJC8,A4D2D2,Q07954,P06702
4	GO:0043169	cation binding	Molecular Function	26	A0A024R7D5,A0A024RAQ9,A0A0G2JMW3,A0A0R7FJH5,A8K3I0,B2RCB8,B4DUV1,B7ZLY3,D6RF86,G3V3X5,P06702,Q07954,Q5IJ48,Q9ULI3,Q9UN70,A0A024R1S8,A0A024R5L2,A1YVW6,P02452,P02671,P05556,A5PL27,P15169,Q16769,Q66K79,A0A140VJC8
4	GO:0051015	actin filament binding	Molecular Function	1	A0A024R1S8
4	GO:0005178	integrin binding	Molecular Function	1	P05556
4	GO:0005518	collagen binding	Molecular Function	3	P05556,A0A024RCJ0,A4D2D2
4	GO:0071814	protein-lipid complex binding	Molecular Function	1	A0A024R7D5
4	GO:0050662	coenzyme binding	Molecular Function	1	P00338
4	GO:0003676	nucleic acid binding	Molecular Function	6	A0A024R228,A0A140VJC8,B2R4R0,J3QSE8,Q07954,P07998
4	GO:0008431	vitamin E binding	Molecular Function	1	P43652
4	GO:1901265	nucleoside phosphate binding	Molecular Function	8	A0A024RCJ0,A0A140VJE6,A0A1W2PPS5,A1L4F5,J3QSE8,P09619,P54760,P00338
4	GO:0005539	glycosaminoglycan binding	Molecular Function	5	A0A024RAQ9,A0A087X1T7,A8K309,A0A140VJC8,A4D2D2
4	GO:0032553	ribonucleotide binding	Molecular Function	7	A0A024RCJ0,A0A140VJE6,A0A1W2PPS5,A1L4F5,J3QSE8,P09619,P54760
4	GO:0050542	icosanoid binding	Molecular Function	1	P06702
4	GO:0008201	heparin binding	Molecular Function	2	A0A140VJC8,A4D2D2
4	GO:0043395	heparan sulfate proteoglycan binding	Molecular Function	1	Q07954
4	GO:0005088	Ras guanyl-nucleotide exchange factor activity	Molecular Function	1	P09619
4	GO:0004857	enzyme inhibitor activity	Molecular Function	4	A0A140VJC8,B4E3A8,P05543,P26842
4	GO:0008047	enzyme activator activity	Molecular Function	3	A0A140VJC8,A4D2D2,B4DUV1
4	GO:0043028	cysteine-type endopeptidase regulator activity involved in apoptotic process	Molecular Function	1	P26842
4	GO:0061134	peptidase regulator activity	Molecular Function	6	A0A140VJC8,B4E3A8,P05543,A4D2D2,B4DUV1,P26842
4	GO:0048018	receptor ligand activity	Molecular Function	1	P55000
4	GO:0030546	receptor activator activity	Molecular Function	1	P55000
4	GO:0099602	neurotransmitter receptor regulator activity	Molecular Function	1	P55000
4	GO:0004888	transmembrane signaling receptor activity	Molecular Function	8	P09619,P54760,A0A0A0N0L5,Q9H461,A0PJG2,O75051,A0A024RCJ0,P26842
4	GO:0015026	coreceptor activity	Molecular Function	2	O75487,P05556
5	GO:0004457	lactate dehydrogenase activity	Molecular Function	1	P00338
5	GO:0016616	oxidoreductase activity, acting on the CH-OH group of donors, NAD or NADP as acceptor	Molecular Function	1	P00338
5	GO:0015036	disulfide oxidoreductase activity	Molecular Function	1	D3DPK5
5	GO:0016724	oxidoreductase activity, oxidizing metal ions, oxygen as acceptor	Molecular Function	1	A5PL27
5	GO:0016301	kinase activity	Molecular Function	5	A0A140VJE6,A1L4F5,P09619,P54760,A0A024RCJ0
5	GO:0016773	phosphotransferase activity, alcohol group as acceptor	Molecular Function	5	A0A140VJE6,A1L4F5,P09619,P54760,A0A024RCJ0
5	GO:0070011	peptidase activity, acting on L-amino acid peptides	Molecular Function	8	A0A0R7FJH5,B4E1Z4,E7ETH0,G3XAK1,P06312,P15169,Q66K79,A0A109NGN6
5	GO:0004518	nuclease activity	Molecular Function	1	P07998
5	GO:0016811	hydrolase activity, acting on carbon-nitrogen (but not peptide) bonds, in linear amides	Molecular Function	2	A0A024R5L2,P43251
5	GO:0016818	hydrolase activity, acting on acid anhydrides, in phosphorus-containing anhydrides	Molecular Function	3	A0A1W2PPS5,J3QSE8,A0A024R819
5	GO:0008236	serine-type peptidase activity	Molecular Function	5	A0A0R7FJH5,B4E1Z4,E7ETH0,G3XAK1,P06312
5	GO:0004342	glucosamine-6-phosphate deaminase activity	Molecular Function	1	D6R917
5	GO:0016842	amidine-lyase activity	Molecular Function	1	A0A090N7V5
5	GO:0016861	intramolecular oxidoreductase activity, interconverting aldoses and ketoses	Molecular Function	1	D6R917
5	GO:0016881	acid-amino acid ligase activity	Molecular Function	1	A0A0A6YYG9
5	GO:0004713	protein tyrosine kinase activity	Molecular Function	3	P09619,P54760,A0A024RCJ0
5	GO:0019199	transmembrane receptor protein kinase activity	Molecular Function	3	P09619,P54760,A0A024RCJ0
5	GO:0016603	glutaminyl-peptide cyclotransferase activity	Molecular Function	1	Q16769
5	GO:0004003	ATP-dependent DNA helicase activity	Molecular Function	1	J3QSE8
5	GO:0004521	endoribonuclease activity	Molecular Function	1	P07998
5	GO:0005216	ion channel activity	Molecular Function	1	A0A024R816
5	GO:0008324	cation transmembrane transporter activity	Molecular Function	1	B7Z3L6
5	GO:0008509	anion transmembrane transporter activity	Molecular Function	1	A0A024R816
5	GO:0015103	inorganic anion transmembrane transporter activity	Molecular Function	1	A0A024R816
5	GO:0022890	inorganic cation transmembrane transporter activity	Molecular Function	1	B7Z3L6
5	GO:0005337	nucleoside transmembrane transporter activity	Molecular Function	1	B7Z3L6
5	GO:0015267	channel activity	Molecular Function	1	A0A024R816
5	GO:0015291	secondary active transmembrane transporter activity	Molecular Function	1	B7Z3L6
5	GO:0035254	glutamate receptor binding	Molecular Function	1	A0A024QZ62
5	GO:0035325	Toll-like receptor binding	Molecular Function	1	P06702
5	GO:0042287	MHC protein binding	Molecular Function	1	H0YBZ2
5	GO:0050786	RAGE receptor binding	Molecular Function	1	P06702
5	GO:0070325	lipoprotein particle receptor binding	Molecular Function	1	Q07954
5	GO:0070851	growth factor receptor binding	Molecular Function	2	P09619,A0A140VJC8
5	GO:0045296	cadherin binding	Molecular Function	3	P00338,P05556,Q6EMK4
5	GO:0050431	transforming growth factor beta binding	Molecular Function	2	Q6EMK4,Q9GZX9
5	GO:0038085	vascular endothelial growth factor binding	Molecular Function	1	P09619
5	GO:0048407	platelet-derived growth factor binding	Molecular Function	2	P02452,P09619
5	GO:0046982	protein heterodimerization activity	Molecular Function	2	B2R4R0,P05556
5	GO:0003779	actin binding	Molecular Function	3	A0A024R1S8,B0YJ88,P05556
5	GO:0015631	tubulin binding	Molecular Function	2	A0A1W2PPS5,P06702
5	GO:0002020	protease binding	Molecular Function	4	A0A024QZ62,P02452,P05556,Q07954
5	GO:0019900	kinase binding	Molecular Function	3	A0A140VJE6,P09619,P00338
5	GO:0044389	ubiquitin-like protein ligase binding	Molecular Function	1	Q9H461
5	GO:0051020	GTPase binding	Molecular Function	1	P09619
5	GO:0030165	PDZ domain binding	Molecular Function	1	Q9H461
5	GO:0032050	clathrin heavy chain binding	Molecular Function	1	Q07954
5	GO:0045545	syndecan binding	Molecular Function	1	P24821
5	GO:0098639	collagen binding involved in cell-matrix adhesion	Molecular Function	1	P05556
5	GO:0036041	long-chain fatty acid binding	Molecular Function	1	P06702
5	GO:0001540	amyloid-beta binding	Molecular Function	1	A0A024R7D5
5	GO:0017076	purine nucleotide binding	Molecular Function	7	A0A024RCJ0,A0A140VJE6,A0A1W2PPS5,A1L4F5,J3QSE8,P09619,P54760
5	GO:0051287	NAD binding	Molecular Function	1	P00338
5	GO:0031406	carboxylic acid binding	Molecular Function	4	A0A024RAQ9,A0A087X1T7,A8K309,P06702
5	GO:0035639	purine ribonucleoside triphosphate binding	Molecular Function	7	A0A024RCJ0,A0A140VJE6,A0A1W2PPS5,A1L4F5,J3QSE8,P09619,P54760
5	GO:0046872	metal ion binding	Molecular Function	26	A0A024R7D5,A0A024RAQ9,A0A0G2JMW3,A0A0R7FJH5,A8K3I0,B2RCB8,B4DUV1,B7ZLY3,D6RF86,G3V3X5,P06702,Q07954,Q5IJ48,Q9ULI3,Q9UN70,A5PL27,P15169,Q16769,Q66K79,A0A140VJC8,A0A024R1S8,A0A024R5L2,A1YVW6,P02452,P02671,P05556
5	GO:0071813	lipoprotein particle binding	Molecular Function	1	A0A024R7D5
5	GO:0003677	DNA binding	Molecular Function	4	A0A024R228,A0A140VJC8,B2R4R0,J3QSE8
5	GO:0003723	RNA binding	Molecular Function	2	A0A024R228,Q07954
5	GO:0005540	hyaluronic acid binding	Molecular Function	3	A0A024RAQ9,A0A087X1T7,A8K309
5	GO:0032555	purine ribonucleotide binding	Molecular Function	7	A0A024RCJ0,A0A140VJE6,A0A1W2PPS5,A1L4F5,J3QSE8,P09619,P54760
5	GO:0050544	arachidonic acid binding	Molecular Function	1	P06702
5	GO:0030414	peptidase inhibitor activity	Molecular Function	4	A0A140VJC8,B4E3A8,P05543,P26842
5	GO:0016504	peptidase activator activity	Molecular Function	3	A0A140VJC8,A4D2D2,B4DUV1
5	GO:0043027	cysteine-type endopeptidase inhibitor activity involved in apoptotic process	Molecular Function	1	P26842
5	GO:0061135	endopeptidase regulator activity	Molecular Function	4	A0A140VJC8,B4E3A8,P05543,P26842
5	GO:0005125	cytokine activity	Molecular Function	1	P55000
5	GO:0030549	acetylcholine receptor activator activity	Molecular Function	1	P55000
5	GO:0030548	acetylcholine receptor regulator activity	Molecular Function	1	P55000
5	GO:0004896	cytokine receptor activity	Molecular Function	1	A0A0A0N0L5
5	GO:0042813	Wnt-activated receptor activity	Molecular Function	1	Q9H461
5	GO:0004930	G protein-coupled receptor activity	Molecular Function	3	P09619,A0PJG2,Q9H461
5	GO:0017154	semaphorin receptor activity	Molecular Function	1	O75051
5	GO:0038064	collagen receptor activity	Molecular Function	1	A0A024RCJ0
5	GO:0071936	coreceptor activity involved in Wnt signaling pathway	Molecular Function	1	O75487
6	GO:0004459	L-lactate dehydrogenase activity	Molecular Function	1	P00338
6	GO:0015035	protein disulfide oxidoreductase activity	Molecular Function	1	D3DPK5
6	GO:0004322	ferroxidase activity	Molecular Function	1	A5PL27
6	GO:0052813	phosphatidylinositol bisphosphate kinase activity	Molecular Function	1	P09619
6	GO:0035004	phosphatidylinositol 3-kinase activity	Molecular Function	1	P09619
6	GO:0004175	endopeptidase activity	Molecular Function	6	A0A0R7FJH5,B4E1Z4,E7ETH0,G3XAK1,P06312,A0A109NGN6
6	GO:0008237	metallopeptidase activity	Molecular Function	2	P15169,Q66K79
6	GO:0008238	exopeptidase activity	Molecular Function	2	P15169,Q66K79
6	GO:0070003	threonine-type peptidase activity	Molecular Function	1	A0A109NGN6
6	GO:0004519	endonuclease activity	Molecular Function	1	P07998
6	GO:0004046	aminoacylase activity	Molecular Function	1	A0A024R5L2
6	GO:0047708	biotinidase activity	Molecular Function	1	P43251
6	GO:0016462	pyrophosphatase activity	Molecular Function	3	A0A1W2PPS5,J3QSE8,A0A024R819
6	GO:0004252	serine-type endopeptidase activity	Molecular Function	5	A0A0R7FJH5,B4E1Z4,E7ETH0,G3XAK1,P06312
6	GO:0003839	gamma-glutamylcyclotransferase activity	Molecular Function	1	A0A090N7V5
6	GO:0004714	transmembrane receptor protein tyrosine kinase activity	Molecular Function	3	P54760,P09619,A0A024RCJ0
6	GO:0016892	endoribonuclease activity, producing 3'-phosphomonoesters	Molecular Function	1	P07998
6	GO:0005253	anion channel activity	Molecular Function	1	A0A024R816
6	GO:0015108	chloride transmembrane transporter activity	Molecular Function	1	A0A024R816
6	GO:0046873	metal ion transmembrane transporter activity	Molecular Function	1	B7Z3L6
6	GO:0015077	monovalent inorganic cation transmembrane transporter activity	Molecular Function	1	B7Z3L6
6	GO:0015294	solute:cation symporter activity	Molecular Function	1	B7Z3L6
6	GO:0005415	nucleoside:sodium symporter activity	Molecular Function	1	B7Z3L6
6	GO:0022838	substrate-specific channel activity	Molecular Function	1	A0A024R816
6	GO:0015293	symporter activity	Molecular Function	1	B7Z3L6
6	GO:0035255	ionotropic glutamate receptor binding	Molecular Function	1	A0A024QZ62
6	GO:0035662	Toll-like receptor 4 binding	Molecular Function	1	P06702
6	GO:0042289	MHC class II protein binding	Molecular Function	1	H0YBZ2
6	GO:0005161	platelet-derived growth factor receptor binding	Molecular Function	1	P09619
6	GO:0008017	microtubule binding	Molecular Function	2	A0A1W2PPS5,P06702
6	GO:0019901	protein kinase binding	Molecular Function	2	A0A140VJE6,P09619
6	GO:0031625	ubiquitin protein ligase binding	Molecular Function	1	Q9H461
6	GO:0031267	small GTPase binding	Molecular Function	1	P09619
6	GO:0050543	icosatetraenoic acid binding	Molecular Function	1	P06702
6	GO:0030554	adenyl nucleotide binding	Molecular Function	7	A0A024RCJ0,A0A140VJE6,A0A1W2PPS5,A1L4F5,J3QSE8,P09619,P54760
6	GO:0033293	monocarboxylic acid binding	Molecular Function	1	P06702
6	GO:0005509	calcium ion binding	Molecular Function	15	A0A024R7D5,A0A024RAQ9,A0A0G2JMW3,A0A0R7FJH5,A8K3I0,B2RCB8,B4DUV1,B7ZLY3,D6RF86,G3V3X5,P06702,Q07954,Q5IJ48,Q9ULI3,Q9UN70
6	GO:0046914	transition metal ion binding	Molecular Function	6	A5PL27,P06702,P15169,Q16769,Q66K79,A0A140VJC8
6	GO:0030169	low-density lipoprotein particle binding	Molecular Function	1	A0A024R7D5
6	GO:0032559	adenyl ribonucleotide binding	Molecular Function	7	A0A024RCJ0,A0A140VJE6,A0A1W2PPS5,A1L4F5,J3QSE8,P09619,P54760
6	GO:0004866	endopeptidase inhibitor activity	Molecular Function	4	A0A140VJC8,B4E3A8,P05543,P26842
6	GO:0004992	platelet activating factor receptor activity	Molecular Function	1	P09619
6	GO:0038062	protein tyrosine kinase collagen receptor activity	Molecular Function	1	A0A024RCJ0
6	GO:1904929	coreceptor activity involved in Wnt signaling pathway, planar cell polarity pathway	Molecular Function	1	O75487
7	GO:0046934	phosphatidylinositol-4,5-bisphosphate 3-kinase activity	Molecular Function	1	P09619
7	GO:0004298	threonine-type endopeptidase activity	Molecular Function	1	A0A109NGN6
7	GO:0008235	metalloexopeptidase activity	Molecular Function	2	P15169,Q66K79
7	GO:0004180	carboxypeptidase activity	Molecular Function	2	P15169,Q66K79
7	GO:0016894	endonuclease activity, active with either ribo- or deoxyribonucleic acids and producing 3'-phosphomonoesters	Molecular Function	1	P07998
7	GO:0017111	nucleoside-triphosphatase activity	Molecular Function	2	A0A1W2PPS5,J3QSE8
7	GO:0047429	nucleoside-triphosphate diphosphatase activity	Molecular Function	1	A0A024R819
7	GO:0005003	ephrin receptor activity	Molecular Function	1	P54760
7	GO:0005017	platelet-derived growth factor-activated receptor activity	Molecular Function	1	P09619
7	GO:0004522	ribonuclease A activity	Molecular Function	1	P07998
7	GO:0005254	chloride channel activity	Molecular Function	1	A0A024R816
7	GO:0015081	sodium ion transmembrane transporter activity	Molecular Function	1	B7Z3L6
7	GO:0015370	solute:sodium symporter activity	Molecular Function	1	B7Z3L6
7	GO:0017016	Ras GTPase binding	Molecular Function	1	P09619
7	GO:0005507	copper ion binding	Molecular Function	1	A5PL27
7	GO:0008270	zinc ion binding	Molecular Function	4	P06702,P15169,Q16769,Q66K79
7	GO:0004867	serine-type endopeptidase inhibitor activity	Molecular Function	3	A0A140VJC8,B4E3A8,P05543
7	GO:0004869	cysteine-type endopeptidase inhibitor activity	Molecular Function	1	P26842
8	GO:0004181	metallocarboxypeptidase activity	Molecular Function	2	P15169,Q66K79
8	GO:0003774	motor activity	Molecular Function	1	A0A1W2PPS5
8	GO:0004386	helicase activity	Molecular Function	1	J3QSE8
8	GO:0016887	ATPase activity	Molecular Function	1	J3QSE8
8	GO:0008413	8-oxo-7,8-dihydroguanosine triphosphate pyrophosphatase activity	Molecular Function	1	A0A024R819
8	GO:0005005	transmembrane-ephrin receptor activity	Molecular Function	1	P54760
8	GO:0005019	platelet-derived growth factor beta-receptor activity	Molecular Function	1	P09619
9	GO:0003777	microtubule motor activity	Molecular Function	1	A0A1W2PPS5
9	GO:0070035	purine NTP-dependent helicase activity	Molecular Function	1	J3QSE8
9	GO:0042623	ATPase activity, coupled	Molecular Function	1	J3QSE8
10	GO:0008026	ATP-dependent helicase activity	Molecular Function	1	J3QSE8
10	GO:0008094	DNA-dependent ATPase activity	Molecular Function	1	J3QSE8

## Sheet: CC
Level	GO_ID	Term	Type	Seqs_Num	Sequences
1	GO:0005575	cellular_component	Cellular Component	100	A0A087X2B5,A0PJG2,E7ETH0,P00338,P05556,P09619,P24821,Q07954,Q9UN70,A0A024R462,A0A0A6YYJ4,A3KPE2,A8K3I0,B4DUV1,P02452,P02671,P05543,P06312,P06702,P0DOX5,P13671,P15169,P26842,P43251,P43652,P54760,P55000,Q16769,Q9ULI3,D3DPK5,B7ZLY3,Q5IJ48,A0A024R816,A0A0G2JMW3,A0A140VJC8,A0A140VJE6,A1YVW6,B0YJ88,B2RCB8,D6RF86,O00241,O75051,O75487,Q6EMK4,Q92859,Q9H461,A0A087X0K0,A0A0A0U994,A4D2D2,A8KAL5,D3DTX7,A0A0A6…
2	GO:0016020	membrane	Cellular Component	58	A0A024R816,A0A0G2JMW3,A0A140VJC8,A0A140VJE6,A1YVW6,B0YJ88,B2RCB8,D6RF86,O00241,O75051,O75487,P02671,P05556,P06312,P06702,P09619,P0DOX5,P26842,P54760,Q07954,Q5IJ48,Q6EMK4,Q92859,Q9H461,A0A024RDY3,A0A024R7D5,A0A024R5L2,A5PL27,A0A024QZ62,A0A087X0T8,A0A096LP69,A0A0A0N0L5,A0A1W2PQB1,A1L4F5,A4GW21,A8K309,A8K7T4,B1AMW1,B2R831,B3KWI4,B4DPV8,B4DSX5,B4E0V9,B7Z5W1,B7ZKQ2,H0YBZ2,Q86T13,Q8TBP5,Q9ULI3,A0A024RC…
2	GO:0005576	extracellular region	Cellular Component	42	P24821,B7ZLY3,P02671,P02452,D6RGG3,A0A087X0K0,A0A024R5G2,A0A0A6YYJ4,A0A0R7FJH5,A0A140VJC8,A4D2D2,B4E3A8,O75339,P05543,P06312,P06702,P15169,P43251,P43652,P55000,Q56G89,Q66K79,Q6EMK4,Q9BYJ0,Q9GZX9,B2R7N9,O75487,Q86T13,P00338,P05556,P07998,P13671,P54760,Q16769,Q5IJ48,A0A024R462,A3KPE2,A8K3I0,B4DUV1,P0DOX5,P26842,Q9ULI3
2	GO:0005623	cell	Cellular Component	55	A0A024R816,A0A0G2JMW3,A0A140VJC8,A0A140VJE6,A1YVW6,B0YJ88,B2RCB8,D6RF86,O00241,O75051,O75487,P02671,P05556,P06312,P06702,P09619,P0DOX5,P26842,P54760,Q07954,Q5IJ48,Q6EMK4,Q92859,Q9H461,H0YBZ2,B2R4R0,A0A024QZ62,A0A024R7D5,G3XAK1,A0A024R819,A0A109NGN6,C9J8T4,P00338,A0A024RCJ0,B7Z3L6,Q9UN70,P13671,J3QSE8,A0A024R5L2,P02452,A0A0B4J1R6,P43251,A5PL27,A0A024RDY3,A0A087WTA8,P24821,A0A0A6YYJ4,A0A1W2PPS5,A0A…
2	GO:0030054	cell junction	Cellular Component	9	A0A140VJC8,B2RCB8,Q9ULI3,P05556,A0A024R1S8,P09619,P24821,Q07954,P06702
2	GO:0031974	membrane-enclosed lumen	Cellular Component	11	P06702,P43251,P02452,P02671,P24821,O75487,Q16769,P09619,A0A0B4J1R6,C9J8T4,Q92859
2	GO:0032991	protein-containing complex	Cellular Component	24	A0A087X0K0,A0A0A0U994,A4D2D2,A8KAL5,D3DTX7,P02671,A0A0A6YYG9,A0A0K0K1L8,A0A109NGN6,P05556,P09619,P54760,Q07954,B2R4R0,O75051,Q92859,P02452,D6RGG3,P13671,A0A024QZ62,Q9H461,A0A024R816,B7ZLY3,Q5IJ48
2	GO:0043226	organelle	Cellular Component	40	C9J8T4,P09619,P02671,Q6EMK4,G3XAK1,A0A109NGN6,B2R4R0,J3QSE8,O75487,P00338,P06702,Q07954,A0A087WTA8,A0A140VJC8,P02452,Q92859,Q9H461,O75339,P05543,P05556,P07998,P13671,P43251,P43652,P54760,P55000,Q16769,Q5IJ48,B0YJ88,A0A024R7D5,A0A024RDY3,A0A024R1S8,A0A0A6YYJ4,A0A024QZ62,A5PL27,O00241,A0A0A6YYG9,A0A1W2PPS5,A0A0B4J1R6,P24821
2	GO:0044421	extracellular region part	Cellular Component	35	P02671,A0A024R5G2,A0A0A6YYJ4,A0A0R7FJH5,A0A140VJC8,A4D2D2,B4E3A8,O75339,P02452,P05543,P06312,P06702,P15169,P24821,P43251,P43652,P55000,Q56G89,Q66K79,Q6EMK4,Q9BYJ0,Q9GZX9,B2R7N9,O75487,Q86T13,B7ZLY3,D6RGG3,A0A087X0K0,P00338,P05556,P07998,P13671,P54760,Q16769,Q5IJ48
2	GO:0044422	organelle part	Cellular Component	22	A0A140VJC8,O00241,Q07954,A0A024RDY3,P06702,P43251,P02452,P02671,P24821,O75487,Q16769,B2R4R0,A0A0B4J1R6,C9J8T4,Q92859,A0A1W2PPS5,A0A0A6YYG9,A0A024R1S8,P09619,A0A024QZ62,A5PL27,Q6EMK4
2	GO:0044425	membrane part	Cellular Component	48	Q07954,A0A024R7D5,A0A087X0T8,A0A096LP69,A0A0A0N0L5,A0A0G2JMW3,A0A140VJC8,A0A140VJE6,A0A1W2PQB1,A1L4F5,A1YVW6,A4GW21,A8K309,A8K7T4,B1AMW1,B2R831,B2RCB8,B3KWI4,B4DPV8,B4DSX5,B4E0V9,B7Z5W1,B7ZKQ2,D6RF86,H0YBZ2,Q5IJ48,Q6EMK4,Q86T13,Q8TBP5,Q9H461,Q9ULI3,P09619,A0A024RDY3,O75487,P02671,P05556,P26842,Q92859,A0A024RCJ0,B7Z3L6,O00241,O75051,P54760,Q9UN70,P13671,A0A024R5L2,A0A024QZ62,A0A024R816
2	GO:0044456	synapse part	Cellular Component	5	A0A140VJC8,A0A024RDY3,P05556,O75487,A0A024QZ62
2	GO:0044464	cell part	Cellular Component	54	A0A024R816,A0A0G2JMW3,A0A140VJC8,A0A140VJE6,A1YVW6,B0YJ88,B2RCB8,D6RF86,O00241,O75051,O75487,P02671,P05556,P06312,P06702,P09619,P0DOX5,P26842,P54760,Q07954,Q5IJ48,Q6EMK4,Q92859,Q9H461,H0YBZ2,A0A024R7D5,A0A024RDY3,A0A024R5L2,P02452,A0A0K0K1L8,A0A109NGN6,Q86T13,Q9ULI3,A0A024QZ62,A0A024RCJ0,B7Z3L6,Q9UN70,G3XAK1,B2R4R0,J3QSE8,P00338,A0A087WTA8,C9J8T4,A0A024R819,P43251,P24821,Q16769,A0A0B4J1R6,A0A0A6Y…
2	GO:0045202	synapse	Cellular Component	6	A0A140VJC8,P05556,A0A024QZ62,O75487,A0A024RDY3,P02671
2	GO:0099080	supramolecular complex	Cellular Component	3	B7ZLY3,A0A1W2PPS5,P02452
3	GO:0005886	plasma membrane	Cellular Component	34	A0A024RDY3,P05556,A0A024RCJ0,B7Z3L6,O00241,O75051,P09619,P26842,P54760,Q07954,Q92859,Q9UN70,P13671,O75487,P02671,Q86T13,Q9ULI3,A0A024R7D5,A0A024R5L2,Q5IJ48,A0A024QZ62,Q9H461,A0A024R816,A0A0G2JMW3,A0A140VJC8,A0A140VJE6,A1YVW6,B0YJ88,B2RCB8,D6RF86,P06312,P06702,P0DOX5,Q6EMK4
3	GO:0031090	organelle membrane	Cellular Component	6	O00241,Q07954,A5PL27,Q6EMK4,A0A024QZ62,A0A024RDY3
3	GO:0098589	membrane region	Cellular Component	3	P05556,Q5IJ48,A0A024QZ62
3	GO:0098590	plasma membrane region	Cellular Component	8	A0A024R7D5,Q07954,A0A024R5L2,P09619,Q5IJ48,P05556,A0A024QZ62,O75487
3	GO:0098805	whole membrane	Cellular Component	8	O00241,Q07954,A0A024QZ62,A5PL27,Q6EMK4,A0A024RDY3,P05556,Q5IJ48
3	GO:0099544	perisynaptic space	Cellular Component	1	P24821
3	GO:0005911	cell-cell junction	Cellular Component	4	P05556,A0A140VJC8,B2RCB8,Q9ULI3
3	GO:0030055	cell-substrate junction	Cellular Component	5	A0A024R1S8,P05556,P09619,P24821,Q07954
3	GO:0070161	anchoring junction	Cellular Component	5	A0A024R1S8,P05556,P09619,P24821,Q07954
3	GO:0043233	organelle lumen	Cellular Component	11	P43251,P02452,P02671,P24821,O75487,Q16769,P09619,P06702,A0A0B4J1R6,C9J8T4,Q92859
3	GO:0005581	collagen trimer	Cellular Component	7	P02452,D6RGG3,A0A087X0K0,A0A0A0U994,A4D2D2,A8KAL5,D3DTX7
3	GO:0005577	fibrinogen complex	Cellular Component	1	P02671
3	GO:0005839	proteasome core complex	Cellular Component	1	A0A109NGN6
3	GO:0005885	Arp2/3 protein complex	Cellular Component	1	A0A0A6YYG9
3	GO:0008537	proteasome activator complex	Cellular Component	1	A0A0K0K1L8
3	GO:0019773	proteasome core complex, alpha-subunit complex	Cellular Component	1	A0A109NGN6
3	GO:0022624	proteasome accessory complex	Cellular Component	1	A0A0K0K1L8
3	GO:0032993	protein-DNA complex	Cellular Component	1	B2R4R0
3	GO:0043235	receptor complex	Cellular Component	5	O75051,P05556,P09619,P54760,Q07954
3	GO:0044815	DNA packaging complex	Cellular Component	1	B2R4R0
3	GO:0098636	protein complex involved in cell adhesion	Cellular Component	1	P05556
3	GO:0098644	complex of collagen trimers	Cellular Component	1	P02452
3	GO:0098796	membrane protein complex	Cellular Component	7	Q07954,Q92859,P13671,A0A024QZ62,Q9H461,A0A024R816,P05556
3	GO:1902494	catalytic complex	Cellular Component	2	A0A109NGN6,A0A0K0K1L8
3	GO:1990351	transporter complex	Cellular Component	1	A0A024R816
3	GO:0005929	cilium	Cellular Component	1	A0A140VJC8
3	GO:0043227	membrane-bounded organelle	Cellular Component	36	C9J8T4,P09619,Q6EMK4,G3XAK1,A0A109NGN6,B2R4R0,J3QSE8,O75487,P00338,P06702,Q07954,A0A087WTA8,A0A140VJC8,P02452,Q92859,Q9H461,P02671,A0A024R7D5,A0A024RDY3,O75339,P05543,P05556,P07998,P13671,P43251,P43652,P54760,P55000,Q16769,Q5IJ48,A0A0A6YYJ4,A0A024QZ62,A5PL27,O00241,A0A0B4J1R6,P24821
3	GO:0043228	non-membrane-bounded organelle	Cellular Component	7	B0YJ88,P06702,A0A024R1S8,A0A140VJC8,A0A0A6YYG9,A0A1W2PPS5,B2R4R0
3	GO:0043229	intracellular organelle	Cellular Component	32	C9J8T4,P09619,Q6EMK4,G3XAK1,A0A109NGN6,B2R4R0,J3QSE8,O75487,P00338,P06702,Q07954,A0A087WTA8,A0A140VJC8,P02452,Q92859,Q9H461,B0YJ88,A0A024R7D5,A0A024RDY3,A0A024R1S8,A0A0A6YYJ4,P05556,P02671,A0A024QZ62,A5PL27,O00241,A0A0A6YYG9,A0A1W2PPS5,Q16769,A0A0B4J1R6,P43251,P24821
3	GO:0043230	extracellular organelle	Cellular Component	16	P02671,O75339,O75487,P00338,P05543,P05556,P06702,P07998,P13671,P43251,P43652,P54760,P55000,Q16769,Q5IJ48,Q6EMK4
3	GO:0005615	extracellular space	Cellular Component	30	P02671,O75339,O75487,P00338,P05543,P05556,P06702,P07998,P13671,P43251,P43652,P54760,P55000,Q16769,Q5IJ48,Q6EMK4,P06312,A0A024R5G2,A0A0A6YYJ4,A0A0R7FJH5,A0A140VJC8,A4D2D2,B4E3A8,P02452,P15169,P24821,Q56G89,Q66K79,Q9BYJ0,Q9GZX9
3	GO:0031012	extracellular matrix	Cellular Component	12	B2R7N9,O75339,O75487,P02452,P02671,P06702,P24821,Q86T13,A0A087X0K0,B7ZLY3,D6RGG3,Q6EMK4
3	GO:0044420	extracellular matrix component	Cellular Component	4	B7ZLY3,P24821,P02452,D6RGG3
3	GO:0072562	blood microparticle	Cellular Component	3	P02671,P06312,P43652
3	GO:0031300	intrinsic component of organelle membrane	Cellular Component	1	A0A024RDY3
3	GO:0044441	ciliary part	Cellular Component	1	A0A140VJC8
3	GO:0044446	intracellular organelle part	Cellular Component	22	B2R4R0,A0A0B4J1R6,C9J8T4,P06702,Q92859,P43251,A0A0A6YYG9,A0A024R1S8,A0A140VJC8,O75487,P02452,P02671,P24821,Q16769,A5PL27,Q07954,Q6EMK4,P09619,A0A024QZ62,O00241,A0A1W2PPS5,A0A024RDY3
3	GO:0005905	clathrin-coated pit	Cellular Component	1	Q07954
3	GO:0031224	intrinsic component of membrane	Cellular Component	46	A0A024R7D5,A0A087X0T8,A0A096LP69,A0A0A0N0L5,A0A0G2JMW3,A0A140VJC8,A0A140VJE6,A0A1W2PQB1,A1L4F5,A1YVW6,A4GW21,A8K309,A8K7T4,B1AMW1,B2R831,B2RCB8,B3KWI4,B4DPV8,B4DSX5,B4E0V9,B7Z5W1,B7ZKQ2,D6RF86,H0YBZ2,Q5IJ48,Q6EMK4,Q86T13,Q8TBP5,Q9H461,Q9ULI3,P09619,A0A024RCJ0,B7Z3L6,O00241,O75051,P26842,P54760,Q07954,Q92859,Q9UN70,A0A024RDY3,P05556,O75487,A0A024QZ62,P13671,A0A024R816
3	GO:0044459	plasma membrane part	Cellular Component	22	A0A024RDY3,O75487,P02671,P05556,P26842,Q86T13,Q9ULI3,P09619,Q07954,Q92859,A0A024RCJ0,B7Z3L6,O00241,O75051,P54760,Q9UN70,A0A024R7D5,A0A024R5L2,Q5IJ48,P13671,A0A024QZ62,Q9H461
3	GO:0098552	side of membrane	Cellular Component	7	A0A024RDY3,O75487,P02671,P05556,P26842,Q86T13,Q9ULI3
3	GO:0008021	synaptic vesicle	Cellular Component	1	A0A024RDY3
3	GO:0030672	synaptic vesicle membrane	Cellular Component	1	A0A024RDY3
3	GO:0048786	presynaptic active zone	Cellular Component	2	A0A024QZ62,A0A140VJC8
3	GO:0097060	synaptic membrane	Cellular Component	3	O75487,A0A024QZ62,P05556
3	GO:0098563	intrinsic component of synaptic vesicle membrane	Cellular Component	1	A0A024RDY3
3	GO:0098793	presynapse	Cellular Component	4	A0A140VJC8,O75487,A0A024QZ62,A0A024RDY3
3	GO:0098794	postsynapse	Cellular Component	1	P05556
3	GO:0099240	intrinsic component of synaptic membrane	Cellular Component	3	P05556,O75487,A0A024QZ62
3	GO:0005622	intracellular	Cellular Component	38	B2R4R0,A0A024QZ62,A0A024R7D5,Q6EMK4,G3XAK1,A0A024R819,A0A109NGN6,C9J8T4,P00338,P06702,P54760,J3QSE8,O75487,P09619,Q07954,A0A024R5L2,P02452,P05556,A0A0B4J1R6,Q92859,P43251,A5PL27,A0A140VJC8,A0A024RDY3,A0A087WTA8,P02671,P24821,Q9H461,A0A0A6YYJ4,O00241,B0YJ88,A0A1W2PPS5,A0A0A6YYG9,A0A0K0K1L8,A0A024R1S8,Q16769,A0A140VJE6,H0YBZ2
3	GO:0009986	cell surface	Cellular Component	12	A0A024RDY3,O75487,P02671,P05556,P26842,Q86T13,Q9ULI3,A0A024R7D5,A0A140VJC8,O00241,P09619,Q6EMK4
3	GO:0012505	endomembrane system	Cellular Component	18	A0A087WTA8,A0A140VJC8,P02452,P09619,Q92859,Q9H461,A0A0A6YYJ4,Q07954,A0A024R7D5,A0A024RDY3,P05556,P02671,A0A024QZ62,O00241,P06702,Q16769,P24821,O75487
3	GO:0030427	site of polarized growth	Cellular Component	1	A0A140VJC8
3	GO:0031252	cell leading edge	Cellular Component	2	P05556,A0A140VJC8
3	GO:0032153	cell division site	Cellular Component	1	P05556
3	GO:0032155	cell division site part	Cellular Component	1	P05556
3	GO:0035748	myelin sheath abaxonal region	Cellular Component	1	P05556
3	GO:0042995	cell projection	Cellular Component	6	P05556,P54760,A0A024RDY3,Q07954,A0A140VJC8,A0A024QZ62
3	GO:0043209	myelin sheath	Cellular Component	1	P05556
3	GO:0044297	cell body	Cellular Component	2	A0A024RDY3,Q07954
3	GO:0044424	intracellular part	Cellular Component	36	A0A024R5L2,P02452,P05556,P06702,P09619,P54760,A0A0K0K1L8,A0A109NGN6,C9J8T4,Q6EMK4,G3XAK1,A0A024R819,P00338,A0A087WTA8,A0A140VJC8,Q92859,Q9H461,P43251,P02671,P24821,O75487,Q16769,A0A024R7D5,A0A024RDY3,B2R4R0,J3QSE8,Q07954,A0A0A6YYJ4,B0YJ88,A0A0B4J1R6,A0A1W2PPS5,A0A0A6YYG9,A0A024R1S8,O00241,A0A024QZ62,A5PL27
3	GO:0044463	cell projection part	Cellular Component	5	A0A024RDY3,Q07954,P05556,A0A024QZ62,A0A140VJC8
3	GO:0045177	apical part of cell	Cellular Component	5	A0A024R5L2,P09619,Q5IJ48,A0A024R7D5,A0A140VJC8
3	GO:0071944	cell periphery	Cellular Component	35	A0A024R816,A0A0G2JMW3,A0A140VJC8,A0A140VJE6,A1YVW6,B0YJ88,B2RCB8,D6RF86,O00241,O75051,O75487,P02671,P05556,P06312,P06702,P09619,P0DOX5,P26842,P54760,Q07954,Q5IJ48,Q6EMK4,Q92859,Q9H461,A0A024RDY3,A0A024RCJ0,B7Z3L6,Q9UN70,P13671,Q86T13,Q9ULI3,A0A024R7D5,A0A024R5L2,A0A024QZ62,A0A024R1S8
3	GO:0097223	sperm part	Cellular Component	1	A0A024QZ62
3	GO:0097458	neuron part	Cellular Component	8	P54760,A0A024R7D5,A0A024RDY3,Q07954,A0A140VJC8,O75487,A0A024QZ62,P05556
3	GO:0031594	neuromuscular junction	Cellular Component	2	A0A140VJC8,P05556
3	GO:0098685	Schaffer collateral - CA1 synapse	Cellular Component	1	P05556
3	GO:0098978	glutamatergic synapse	Cellular Component	3	A0A024QZ62,O75487,P05556
3	GO:0099081	supramolecular polymer	Cellular Component	3	B7ZLY3,A0A1W2PPS5,P02452
4	GO:0042383	sarcolemma	Cellular Component	2	A0A024RDY3,P05556
4	GO:0012506	vesicle membrane	Cellular Component	4	O00241,Q07954,A0A024QZ62,A0A024RDY3
4	GO:0098588	bounding membrane of organelle	Cellular Component	6	O00241,Q07954,A0A024QZ62,A5PL27,Q6EMK4,A0A024RDY3
4	GO:0098857	membrane microdomain	Cellular Component	3	P05556,Q5IJ48,A0A024QZ62
4	GO:0016323	basolateral plasma membrane	Cellular Component	2	A0A024R7D5,Q07954
4	GO:0016324	apical plasma membrane	Cellular Component	3	A0A024R5L2,P09619,Q5IJ48
4	GO:0031253	cell projection membrane	Cellular Component	1	P05556
4	GO:0032154	cleavage furrow	Cellular Component	1	P05556
4	GO:0044853	plasma membrane raft	Cellular Component	1	A0A024QZ62
4	GO:0005774	vacuolar membrane	Cellular Component	4	A5PL27,Q07954,Q6EMK4,A0A024RDY3
4	GO:0030658	transport vesicle membrane	Cellular Component	1	A0A024RDY3
4	GO:0030667	secretory granule membrane	Cellular Component	2	A0A024QZ62,O00241
4	GO:0030666	endocytic vesicle membrane	Cellular Component	2	A0A024RDY3,Q07954
4	GO:0098966	perisynaptic extracellular matrix	Cellular Component	1	P24821
4	GO:0044291	cell-cell contact zone	Cellular Component	1	P05556
4	GO:0005924	cell-substrate adherens junction	Cellular Component	5	A0A024R1S8,P05556,P09619,P24821,Q07954
4	GO:0005912	adherens junction	Cellular Component	5	A0A024R1S8,P05556,P09619,P24821,Q07954
4	GO:0031983	vesicle lumen	Cellular Component	3	P06702,P02671,Q16769
4	GO:0070013	intracellular organelle lumen	Cellular Component	11	P43251,P02452,P02671,P24821,O75487,Q16769,P09619,P06702,A0A0B4J1R6,C9J8T4,Q92859
4	GO:0005583	fibrillar collagen trimer	Cellular Component	1	P02452
4	GO:0005593	FACIT collagen trimer	Cellular Component	1	D6RGG3
4	GO:0030934	anchoring collagen complex	Cellular Component	1	D6RGG3
4	GO:0000786	nucleosome	Cellular Component	1	B2R4R0
4	GO:0002116	semaphorin receptor complex	Cellular Component	1	O75051
4	GO:0098802	plasma membrane receptor complex	Cellular Component	1	P05556
4	GO:0008305	integrin complex	Cellular Component	1	P05556
4	GO:0098643	banded collagen fibril	Cellular Component	1	P02452
4	GO:0046930	pore complex	Cellular Component	1	P13671
4	GO:0098797	plasma membrane protein complex	Cellular Component	6	P13671,A0A024QZ62,Q9H461,P05556,Q07954,Q92859
4	GO:1902495	transmembrane transporter complex	Cellular Component	1	A0A024R816
4	GO:1905368	peptidase complex	Cellular Component	2	A0A109NGN6,A0A0K0K1L8
4	GO:0043231	intracellular membrane-bounded organelle	Cellular Component	23	Q6EMK4,G3XAK1,A0A109NGN6,B2R4R0,J3QSE8,O75487,P00338,P06702,P09619,Q07954,A0A087WTA8,A0A140VJC8,P02452,Q92859,Q9H461,A0A024R7D5,A0A024RDY3,A5PL27,P43251,A0A0B4J1R6,C9J8T4,P02671,P24821
4	GO:0031982	vesicle	Cellular Component	25	P02671,P09619,O75339,O75487,P00338,P05543,P05556,P06702,P07998,P13671,P43251,P43652,P54760,P55000,Q16769,Q5IJ48,Q6EMK4,A0A024R7D5,A0A140VJC8,Q07954,A0A0A6YYJ4,P02452,A0A024RDY3,A0A024QZ62,O00241
4	GO:0043232	intracellular non-membrane-bounded organelle	Cellular Component	7	B0YJ88,P06702,A0A024R1S8,A0A140VJC8,A0A0A6YYG9,A0A1W2PPS5,B2R4R0
4	GO:0097708	intracellular vesicle	Cellular Component	13	P09619,A0A024R7D5,A0A140VJC8,Q07954,A0A024RDY3,P05556,A0A0A6YYJ4,P02452,P02671,A0A024QZ62,O00241,P06702,Q16769
4	GO:1903561	extracellular vesicle	Cellular Component	16	O75339,O75487,P00338,P02671,P05543,P05556,P06702,P07998,P13671,P43251,P43652,P54760,P55000,Q16769,Q5IJ48,Q6EMK4
4	GO:0070062	extracellular exosome	Cellular Component	16	O75339,O75487,P00338,P02671,P05543,P05556,P06702,P07998,P13671,P43251,P43652,P54760,P55000,Q16769,Q5IJ48,Q6EMK4
4	GO:0062023	collagen-containing extracellular matrix	Cellular Component	10	A0A087X0K0,P24821,D6RGG3,P02452,B2R7N9,O75339,O75487,P02671,P06702,Q86T13
4	GO:0001527	microfibril	Cellular Component	1	B7ZLY3
4	GO:0031301	integral component of organelle membrane	Cellular Component	1	A0A024RDY3
4	GO:0035253	ciliary rootlet	Cellular Component	1	A0A140VJC8
4	GO:0044427	chromosomal part	Cellular Component	1	B2R4R0
4	GO:0044428	nuclear part	Cellular Component	4	A0A0B4J1R6,C9J8T4,P06702,Q92859
4	GO:0044429	mitochondrial part	Cellular Component	1	P43251
4	GO:0044430	cytoskeletal part	Cellular Component	4	A0A0A6YYG9,A0A024R1S8,A0A140VJC8,A0A1W2PPS5
4	GO:0044431	Golgi apparatus part	Cellular Component	1	O75487
4	GO:0044432	endoplasmic reticulum part	Cellular Component	3	P02452,P02671,P24821
4	GO:0044433	cytoplasmic vesicle part	Cellular Component	7	Q16769,O00241,Q07954,P06702,A0A024RDY3,A0A024QZ62,P02671
4	GO:0044437	vacuolar part	Cellular Component	6	O75487,P09619,A5PL27,Q07954,Q6EMK4,A0A024RDY3
4	GO:0016021	integral component of membrane	Cellular Component	44	A0A024RCJ0,B7Z3L6,O00241,O75051,P09619,P26842,P54760,Q07954,Q92859,Q9UN70,P05556,A0A024RDY3,P13671,A0A024R816,A0A024R7D5,A0A087X0T8,A0A096LP69,A0A0A0N0L5,A0A0G2JMW3,A0A140VJC8,A0A140VJE6,A0A1W2PQB1,A1L4F5,A1YVW6,A4GW21,A8K309,A8K7T4,B1AMW1,B2R831,B2RCB8,B3KWI4,B4DPV8,B4DSX5,B4E0V9,B7Z5W1,B7ZKQ2,D6RF86,H0YBZ2,Q5IJ48,Q6EMK4,Q86T13,Q8TBP5,Q9H461,Q9ULI3
4	GO:0031225	anchored component of membrane	Cellular Component	2	O75487,A0A024QZ62
4	GO:0031226	intrinsic component of plasma membrane	Cellular Component	14	A0A024RCJ0,B7Z3L6,O00241,O75051,P09619,P26842,P54760,Q07954,Q92859,Q9UN70,P05556,O75487,A0A024QZ62,P13671
4	GO:0009897	external side of plasma membrane	Cellular Component	7	A0A024RDY3,O75487,P02671,P05556,P26842,Q86T13,Q9ULI3
4	GO:0031256	leading edge membrane	Cellular Component	1	P05556
4	GO:0048787	presynaptic active zone membrane	Cellular Component	1	A0A024QZ62
4	GO:0042734	presynaptic membrane	Cellular Component	2	O75487,A0A024QZ62
4	GO:0030285	integral component of synaptic vesicle membrane	Cellular Component	1	A0A024RDY3
4	GO:0043197	dendritic spine	Cellular Component	1	P05556
4	GO:0098889	intrinsic component of presynaptic membrane	Cellular Component	2	O75487,A0A024QZ62
4	GO:0099144	anchored component of synaptic membrane	Cellular Component	2	O75487,A0A024QZ62
4	GO:0099699	integral component of synaptic membrane	Cellular Component	1	P05556
4	GO:0005768	endosome	Cellular Component	5	A0A024R7D5,A0A140VJC8,Q07954,P05556,A0A024RDY3
4	GO:0005783	endoplasmic reticulum	Cellular Component	5	A0A140VJC8,P02452,P02671,P24821,A0A087WTA8
4	GO:0005794	Golgi apparatus	Cellular Component	6	O75487,A0A140VJC8,P02452,P09619,Q92859,Q9H461
4	GO:0030133	transport vesicle	Cellular Component	1	A0A024RDY3
4	GO:0030141	secretory granule	Cellular Component	8	O00241,P02671,P06702,A0A024RDY3,A0A024QZ62,Q16769,A0A0A6YYJ4,P02452
4	GO:0030426	growth cone	Cellular Component	1	A0A140VJC8
4	GO:0001726	ruffle	Cellular Component	1	P05556
4	GO:0030027	lamellipodium	Cellular Component	2	A0A140VJC8,P05556
4	GO:0120025	plasma membrane bounded cell projection	Cellular Component	6	P05556,P54760,A0A024RDY3,Q07954,A0A140VJC8,A0A024QZ62
4	GO:0043025	neuronal cell body	Cellular Component	2	A0A024RDY3,Q07954
4	GO:0000502	proteasome complex	Cellular Component	2	A0A109NGN6,A0A0K0K1L8
4	GO:0005737	cytoplasm	Cellular Component	29	P02671,A0A024QZ62,A0A024R7D5,Q6EMK4,G3XAK1,A0A024R819,A0A109NGN6,C9J8T4,P00338,P06702,P54760,P43251,A5PL27,Q07954,A0A140VJC8,A0A024RDY3,A0A087WTA8,P02452,P24821,P09619,Q92859,Q9H461,O75487,A0A0A6YYJ4,O00241,A0A024R1S8,Q16769,P05556,A0A024R5L2
4	GO:0044444	cytoplasmic part	Cellular Component	28	Q6EMK4,G3XAK1,A0A024R819,A0A109NGN6,C9J8T4,P00338,P06702,P54760,A0A087WTA8,A0A140VJC8,P02452,P09619,Q92859,Q9H461,P05556,P43251,O75487,P02671,P24821,Q16769,A0A024R7D5,A0A024RDY3,Q07954,A5PL27,A0A024QZ62,O00241,A0A024R1S8,A0A0A6YYJ4
4	GO:0120038	plasma membrane bounded cell projection part	Cellular Component	5	A0A024RDY3,Q07954,P05556,A0A140VJC8,A0A024QZ62
4	GO:0005938	cell cortex	Cellular Component	2	A0A024R1S8,P02671
4	GO:0001669	acrosomal vesicle	Cellular Component	1	A0A024QZ62
4	GO:0002080	acrosomal membrane	Cellular Component	1	A0A024QZ62
4	GO:0043005	neuron projection	Cellular Component	6	A0A024RDY3,Q07954,A0A140VJC8,P05556,A0A024QZ62,P54760
4	GO:0033267	axon part	Cellular Component	1	A0A140VJC8
4	GO:0036477	somatodendritic compartment	Cellular Component	5	A0A024RDY3,Q07954,A0A024QZ62,P05556,A0A024R7D5
4	GO:0120111	neuron projection cytoplasm	Cellular Component	1	A0A024QZ62
4	GO:0099512	supramolecular fiber	Cellular Component	3	B7ZLY3,A0A1W2PPS5,P02452
5	GO:0030659	cytoplasmic vesicle membrane	Cellular Component	4	O00241,Q07954,A0A024QZ62,A0A024RDY3
5	GO:0045121	membrane raft	Cellular Component	3	A0A024QZ62,P05556,Q5IJ48
5	GO:0032587	ruffle membrane	Cellular Component	1	P05556
5	GO:0071438	invadopodium membrane	Cellular Component	1	P05556
5	GO:0005901	caveola	Cellular Component	1	A0A024QZ62
5	GO:0098852	lytic vacuole membrane	Cellular Component	4	A5PL27,Q07954,Q6EMK4,A0A024RDY3
5	GO:0099501	exocytic vesicle membrane	Cellular Component	1	A0A024RDY3
5	GO:0030670	phagocytic vesicle membrane	Cellular Component	1	A0A024RDY3
5	GO:0014704	intercalated disc	Cellular Component	1	P05556
5	GO:0005925	focal adhesion	Cellular Component	5	A0A024R1S8,P05556,P09619,P24821,Q07954
5	GO:0060205	cytoplasmic vesicle lumen	Cellular Component	3	P06702,P02671,Q16769
5	GO:0005759	mitochondrial matrix	Cellular Component	1	P43251
5	GO:0005775	vacuolar lumen	Cellular Component	2	O75487,P09619
5	GO:0005788	endoplasmic reticulum lumen	Cellular Component	3	P02452,P02671,P24821
5	GO:0005796	Golgi lumen	Cellular Component	1	O75487
5	GO:0031981	nuclear lumen	Cellular Component	4	A0A0B4J1R6,C9J8T4,P06702,Q92859
5	GO:1904724	tertiary granule lumen	Cellular Component	1	Q16769
5	GO:1904813	ficolin-1-rich granule lumen	Cellular Component	1	Q16769
5	GO:0005584	collagen type I trimer	Cellular Component	1	P02452
5	GO:0005595	collagen type XII trimer	Cellular Component	1	D6RGG3
5	GO:0034665	integrin alpha1-beta1 complex	Cellular Component	1	P05556
5	GO:0034666	integrin alpha2-beta1 complex	Cellular Component	1	P05556
5	GO:0034667	integrin alpha3-beta1 complex	Cellular Component	1	P05556
5	GO:0034677	integrin alpha7-beta1 complex	Cellular Component	1	P05556
5	GO:0034678	integrin alpha8-beta1 complex	Cellular Component	1	P05556
5	GO:0034680	integrin alpha10-beta1 complex	Cellular Component	1	P05556
5	GO:0034681	integrin alpha11-beta1 complex	Cellular Component	1	P05556
5	GO:0005579	membrane attack complex	Cellular Component	1	P13671
5	GO:0016600	flotillin complex	Cellular Component	1	A0A024QZ62
5	GO:1990851	Wnt-Frizzled-LRP5/6 complex	Cellular Component	1	Q9H461
5	GO:0034702	ion channel complex	Cellular Component	1	A0A024R816
5	GO:1905369	endopeptidase complex	Cellular Component	2	A0A109NGN6,A0A0K0K1L8
5	GO:0005739	mitochondrion	Cellular Component	2	P43251,Q6EMK4
5	GO:0005773	vacuole	Cellular Component	8	A0A024R7D5,A0A024RDY3,A5PL27,Q07954,Q6EMK4,O75487,P09619,G3XAK1
5	GO:0005634	nucleus	Cellular Component	11	A0A0B4J1R6,C9J8T4,P06702,Q92859,A0A109NGN6,B2R4R0,J3QSE8,O75487,P00338,P09619,Q07954
5	GO:0005694	chromosome	Cellular Component	1	B2R4R0
5	GO:0005819	spindle	Cellular Component	1	A0A140VJC8
5	GO:0005856	cytoskeleton	Cellular Component	6	A0A024R1S8,A0A0A6YYG9,A0A1W2PPS5,A0A140VJC8,B0YJ88,P06702
5	GO:0031410	cytoplasmic vesicle	Cellular Component	13	A0A024R7D5,A0A140VJC8,Q07954,P05556,A0A024RDY3,A0A0A6YYJ4,P02452,P02671,A0A024QZ62,O00241,P06702,Q16769,P09619
5	GO:0005604	basement membrane	Cellular Component	2	A0A087X0K0,P24821
5	GO:0005614	interstitial matrix	Cellular Component	1	P24821
5	GO:0099535	synapse-associated extracellular matrix	Cellular Component	1	P24821
5	GO:0000785	chromatin	Cellular Component	1	B2R4R0
5	GO:0005654	nucleoplasm	Cellular Component	4	A0A0B4J1R6,C9J8T4,P06702,Q92859
5	GO:0044451	nucleoplasm part	Cellular Component	1	A0A0B4J1R6
5	GO:0030864	cortical actin cytoskeleton	Cellular Component	1	A0A024R1S8
5	GO:0051233	spindle midzone	Cellular Component	1	A0A140VJC8
5	GO:0099513	polymeric cytoskeletal fiber	Cellular Component	1	A0A1W2PPS5
5	GO:0005887	integral component of plasma membrane	Cellular Component	12	P13671,P05556,A0A024RCJ0,B7Z3L6,O00241,O75051,P09619,P26842,P54760,Q07954,Q92859,Q9UN70
5	GO:0046658	anchored component of plasma membrane	Cellular Component	2	O75487,A0A024QZ62
5	GO:0098945	intrinsic component of presynaptic active zone membrane	Cellular Component	1	A0A024QZ62
5	GO:0099026	anchored component of presynaptic membrane	Cellular Component	2	A0A024QZ62,O75487
5	GO:0005769	early endosome	Cellular Component	3	A0A024R7D5,A0A140VJC8,Q07954
5	GO:0005770	late endosome	Cellular Component	2	A0A024RDY3,A0A024R7D5
5	GO:0055037	recycling endosome	Cellular Component	1	P05556
5	GO:0097443	sorting endosome	Cellular Component	1	A0A024R7D5
5	GO:0005790	smooth endoplasmic reticulum	Cellular Component	1	A0A140VJC8
5	GO:0005791	rough endoplasmic reticulum	Cellular Component	1	A0A140VJC8
5	GO:0070382	exocytic vesicle	Cellular Component	1	A0A024RDY3
5	GO:0031091	platelet alpha granule	Cellular Component	1	P02671
5	GO:0034774	secretory granule lumen	Cellular Component	3	P02671,Q16769,P06702
5	GO:0042581	specific granule	Cellular Component	1	Q16769
5	GO:0042599	lamellar body	Cellular Component	1	A0A024RDY3
5	GO:0070820	tertiary granule	Cellular Component	1	Q16769
5	GO:0101002	ficolin-1-rich granule	Cellular Component	1	Q16769
5	GO:0090723	growth cone part	Cellular Component	1	A0A140VJC8
5	GO:1990761	growth cone lamellipodium	Cellular Component	1	A0A140VJC8
5	GO:0071437	invadopodium	Cellular Component	1	P05556
5	GO:0097386	glial cell projection	Cellular Component	2	A0A140VJC8,P05556
5	GO:0098858	actin-based cell projection	Cellular Component	2	P05556,A0A140VJC8
5	GO:0099568	cytoplasmic region	Cellular Component	3	P02671,A0A024QZ62,A0A024R1S8
5	GO:0005829	cytosol	Cellular Component	6	A0A024R819,A0A109NGN6,C9J8T4,P00338,P06702,P54760
5	GO:0044448	cell cortex part	Cellular Component	1	A0A024R1S8
5	GO:0048471	perinuclear region of cytoplasm	Cellular Component	2	A0A140VJC8,P05556
5	GO:0030425	dendrite	Cellular Component	4	A0A024QZ62,P05556,A0A024RDY3,Q07954
5	GO:0032838	plasma membrane bounded cell projection cytoplasm	Cellular Component	1	A0A024QZ62
5	GO:0030424	axon	Cellular Component	1	A0A140VJC8
5	GO:0044309	neuron spine	Cellular Component	1	P05556
5	GO:0097447	dendritic tree	Cellular Component	4	A0A024RDY3,Q07954,A0A024QZ62,P05556
5	GO:1990812	growth cone filopodium	Cellular Component	1	A0A140VJC8
5	GO:0044304	main axon	Cellular Component	1	A0A140VJC8
5	GO:0150034	distal axon	Cellular Component	1	A0A140VJC8
5	GO:0032839	dendrite cytoplasm	Cellular Component	1	A0A024QZ62
6	GO:0005765	lysosomal membrane	Cellular Component	4	A0A024RDY3,A5PL27,Q07954,Q6EMK4
6	GO:0061474	phagolysosome membrane	Cellular Component	1	A0A024RDY3
6	GO:0043202	lysosomal lumen	Cellular Component	2	O75487,P09619
6	GO:0034707	chloride channel complex	Cellular Component	1	A0A024R816
6	GO:0000323	lytic vacuole	Cellular Component	7	A0A024R7D5,A0A024RDY3,A5PL27,Q07954,Q6EMK4,O75487,P09619
6	GO:0005776	autophagosome	Cellular Component	1	A0A024RDY3
6	GO:0015629	actin cytoskeleton	Cellular Component	2	A0A0A6YYG9,A0A024R1S8
6	GO:0015630	microtubule cytoskeleton	Cellular Component	2	A0A1W2PPS5,A0A140VJC8
6	GO:0030863	cortical cytoskeleton	Cellular Component	1	A0A024R1S8
6	GO:0005798	Golgi-associated vesicle	Cellular Component	1	A0A140VJC8
6	GO:0030139	endocytic vesicle	Cellular Component	2	Q07954,A0A024RDY3
6	GO:0030135	coated vesicle	Cellular Component	2	A0A140VJC8,Q07954
6	GO:0048770	pigment granule	Cellular Component	2	A0A024RDY3,P05556
6	GO:0099503	secretory vesicle	Cellular Component	8	A0A0A6YYJ4,P02452,P02671,A0A024RDY3,A0A024QZ62,O00241,P06702,Q16769
6	GO:0016604	nuclear body	Cellular Component	1	A0A0B4J1R6
6	GO:0005874	microtubule	Cellular Component	1	A0A1W2PPS5
6	GO:0099029	anchored component of presynaptic active zone membrane	Cellular Component	1	A0A024QZ62
6	GO:0005771	multivesicular body	Cellular Component	1	A0A024RDY3
6	GO:0031093	platelet alpha granule lumen	Cellular Component	1	P02671
6	GO:0035580	specific granule lumen	Cellular Component	1	Q16769
6	GO:0097208	alveolar lamellar body	Cellular Component	1	A0A024RDY3
6	GO:0097449	astrocyte projection	Cellular Component	1	A0A140VJC8
6	GO:0030175	filopodium	Cellular Component	2	A0A140VJC8,P05556
7	GO:0005764	lysosome	Cellular Component	7	A5PL27,Q07954,Q6EMK4,O75487,P09619,A0A024RDY3,A0A024R7D5
7	GO:0044754	autolysosome	Cellular Component	1	A0A024RDY3
7	GO:0030134	COPII-coated ER to Golgi transport vesicle	Cellular Component	1	A0A140VJC8
7	GO:0045335	phagocytic vesicle	Cellular Component	1	A0A024RDY3
7	GO:0030136	clathrin-coated vesicle	Cellular Component	1	Q07954
7	GO:0042470	melanosome	Cellular Component	2	A0A024RDY3,P05556
7	GO:0016607	nuclear speck	Cellular Component	1	A0A0B4J1R6
8	GO:0005767	secondary lysosome	Cellular Component	1	A0A024RDY3
8	GO:0044194	cytolytic granule	Cellular Component	1	A0A024RDY3
8	GO:0032010	phagolysosome	Cellular Component	1	A0A024RDY3

## Sheet: Enrichment
GO_ID	Term	Category	Test	Ref	TestAll	RefAll	Test_per	Ref_per	Over_Under	TestSeqs	RefSeqs	P value	FDR	richFactor
GO:0030513	positive regulation of BMP signaling pathway	P	3	3	125	1830	0.024	0.00163934	over	Q5IJ48,Q92859,Q9GZX9	Q5IJ48,Q92859,Q9GZX9	0.000311599	0.254472	1
GO:0048332	mesoderm morphogenesis	P	3	3	125	1830	0.024	0.00163934	over	Q5IJ48,Q9GZX9,P05556	Q5IJ48,Q9GZX9,P05556	0.000311599	0.254472	1
GO:0001707	mesoderm formation	P	3	3	125	1830	0.024	0.00163934	over	P05556,Q5IJ48,Q9GZX9	P05556,Q5IJ48,Q9GZX9	0.000311599	0.254472	1
GO:0007498	mesoderm development	P	3	4	125	1830	0.024	0.00218579	over	Q5IJ48,Q9GZX9,P05556	Q5IJ48,Q9GZX9,Q99835,P05556	0.00118397	0.468767	0.75
GO:0005581	collagen trimer	C	7	26	125	1830	0.056	0.0142077	over	P02452,D6RGG3,A0A087X0K0,A0A0A0U994,A4D2D2,A8KAL5,D3DTX7	P51884,P07585,P12109,P02452,P02458,P02461,P25940,D6RGG3,Q07092,Q02388,A0A024RDW8,A0A024R3F8,A0A087WZY5,A0A087X0K0,A0A0A0U994,A4D2D2,A8K660,A8KAL5,B3KQQ3,B3KQT8,D3DSM4,D3DTX7,D9ZGF2,O75636,Q15485,Q5KU26	0.00129222	0.468767	0.269231
GO:0005201	extracellular matrix structural constituent	F	8	36	125	1830	0.064	0.0196721	over	P02452,A0A087WTA8,A0A087WYX9,A0A0A0U994,D3DTX7,O75339,P02671,P24821	P35555,P02452,P02458,P02461,P12109,P25940,Q02388,Q07092,P07585,P13727,P51884,A0A024RDW8,A0A087WTA8,A0A087WYV8,A0A087WYX9,A0A087WZY5,A0A0A0U994,D3DTX7,O15230,O75339,P02671,P02675,P07996,P14543,P23142,P24821,P35442,Q07507,Q13201,Q14112,Q16270,Q8IUX7,Q8NDA2,Q92626,Q9GZM7,Q9NR99	0.00225257	0.468767	0.222222
GO:0007155	cell adhesion	P	23	185	125	1830	0.184	0.101093	over	A0A024RCJ0,A0A0G2JMW3,B2RCB8,D6RF86,P05556,Q9UN70,P02671,O75051,P24821,P02452,O00241,P26842,P06702,O75487,Q9GZX9,A0A024RAQ9,A0A087X0K0,A0A087X1T7,A8K309,A8K3I0,P54760,P55000,Q92859	A0A024RC42,A0A096LNX8,P05362,P07911,P19320,P23468,P31997,P40199,Q13740,Q15223,Q6V0I7,Q8N126,Q96JQ0,Q9NQS3,A0A024RCJ0,P07996,P06576,A0A024QZ94,A0A024RC29,A0A0E3XJU3,A0A0G2JMW3,A1L2Z5,A8K0E7,A8K2C5,A8K2P8,B2R7S8,B2RCB8,B4DLF0,B4DMA7,B4DRB1,B4E3Q1,B7Z9B1,D6RF86,E7EN24,F8VVI9,I3L1J2,O15031,O60245,P05556,P13688,P55291,P98161,Q02413,Q08554,Q14126,Q2M272,Q8WZ75,Q92692,Q9BYE9,Q9UIB8,Q9UN70,P06727,P26038,…	0.00242284	0.468767	0.124324
GO:0022610	biological adhesion	P	23	186	125	1830	0.184	0.101639	over	A0A024RCJ0,A0A024RAQ9,A0A087X0K0,A0A087X1T7,A8K309,A8K3I0,P24821,P54760,P55000,Q92859,Q9UN70,A0A0G2JMW3,B2RCB8,D6RF86,P05556,P02671,O75051,P02452,O00241,P26842,P06702,O75487,Q9GZX9	A0A024RC42,A0A096LNX8,P05362,P07911,P19320,P23468,P31997,P40199,Q13740,Q15223,Q6V0I7,Q8N126,Q96JQ0,Q9NQS3,A0A024RCJ0,P07996,A0A024QZN4,A0A024R3W6,A0A024R7M3,A0A024R8Z0,A0A024R9Q1,A0A024RAQ9,A0A024RB01,A0A024RDE2,A0A024RDE6,A0A024RDJ0,A0A087WTE4,A0A087WX80,A0A087X0K0,A0A087X1T7,A0A0S2Z4Q2,A1L306,A8K144,A8K309,A8K3I0,B2R672,B3KQE1,B4DJ06,B7Z351,B7Z832,B7ZKQ8,D3DSC5,J3QSU6,K4PZ75,O60245,O76076,P0276…	0.00260592	0.468767	0.123656
GO:0001704	formation of primary germ layer	P	3	5	125	1830	0.024	0.00273224	over	Q5IJ48,Q9GZX9,P05556	Q5IJ48,Q9GZX9,P12109,Q02388,P05556	0.00281215	0.468767	0.6
GO:0031224	intrinsic component of membrane	C	46	473	125	1830	0.368	0.25847	over	A0A024R7D5,A0A087X0T8,A0A096LP69,A0A0A0N0L5,A0A0G2JMW3,A0A140VJC8,A0A140VJE6,A0A1W2PQB1,A1L4F5,A1YVW6,A4GW21,A8K309,A8K7T4,B1AMW1,B2R831,B2RCB8,B3KWI4,B4DPV8,B4DSX5,B4E0V9,B7Z5W1,B7ZKQ2,D6RF86,H0YBZ2,Q5IJ48,Q6EMK4,Q86T13,Q8TBP5,Q9H461,Q9ULI3,P09619,A0A024RCJ0,B7Z3L6,O00241,O75051,P26842,P54760,Q07954,Q92859,Q9UN70,A0A024RDY3,P05556,O75487,A0A024QZ62,P13671,A0A024R816	A0A024QYX2,A0A024QZ94,A0A024R052,A0A024R0A0,A0A024R0A1,A0A024R0Q4,A0A024R1G8,A0A024R1M3,A0A024R2G1,A0A024R2S8,A0A024R2W4,A0A024R3H2,A0A024R3I5,A0A024R3K1,A0A024R3N3,A0A024R3W6,A0A024R472,A0A024R483,A0A024R5H1,A0A024R5N3,A0A024R638,A0A024R6L1,A0A024R6U7,A0A024R798,A0A024R7A5,A0A024R7D5,A0A024R7M0,A0A024R7Z5,A0A024R824,A0A024R878,A0A024R8N9,A0A024R8Q1,A0A024R9D1,A0A024R9E9,A0A024R9Z1,A0A024RA31,A0A…	0.00335081	0.468767	0.0972516
GO:0016021	integral component of membrane	C	44	449	125	1830	0.352	0.245355	over	A0A024RCJ0,B7Z3L6,O00241,O75051,P09619,P26842,P54760,Q07954,Q92859,Q9UN70,P05556,A0A024RDY3,P13671,A0A024R816,A0A024R7D5,A0A087X0T8,A0A096LP69,A0A0A0N0L5,A0A0G2JMW3,A0A140VJC8,A0A140VJE6,A0A1W2PQB1,A1L4F5,A1YVW6,A4GW21,A8K309,A8K7T4,B1AMW1,B2R831,B2RCB8,B3KWI4,B4DPV8,B4DSX5,B4E0V9,B7Z5W1,B7ZKQ2,D6RF86,H0YBZ2,Q5IJ48,Q6EMK4,Q86T13,Q8TBP5,Q9H461,Q9ULI3	A0A024R882,A0A024R8Y3,A0A024R8Z0,A0A024R906,A0A024RCJ0,A8K2T6,B1AKC9,B2RBZ9,B7Z3L6,B7Z4R5,D3DNT9,J3KQG3,O00241,O00322,O00526,O14520,O15031,O15197,O43157,O60245,O60635,O75051,O75882,P01833,P05362,P07204,P08138,P09619,P10586,P11717,P13688,P15529,P16234,P18827,P19320,P20138,P23468,P23470,P26842,P30530,P40197,P54760,P98161,P98172,Q01151,Q03405,Q07954,Q13308,Q13740,Q15375,Q400G7,Q6UVK1,Q86SQ4,Q8WWQ8,Q…	0.00370013	0.468767	0.0979955
GO:1900223	positive regulation of amyloid-beta clearance	P	2	2	125	1830	0.016	0.0010929	over	A0A024R7D5,Q07954	A0A024R7D5,Q07954	0.00463092	0.468767	1
GO:0035791	platelet-derived growth factor receptor-beta signaling pathway	P	2	2	125	1830	0.016	0.0010929	over	P09619,Q07954	P09619,Q07954	0.00463092	0.468767	1
GO:0035024	negative regulation of Rho protein signal transduction	P	2	2	125	1830	0.016	0.0010929	over	P05556,Q9ULI3	P05556,Q9ULI3	0.00463092	0.468767	1
GO:0046580	negative regulation of Ras protein signal transduction	P	2	2	125	1830	0.016	0.0010929	over	P05556,Q9ULI3	P05556,Q9ULI3	0.00463092	0.468767	1
GO:0016504	peptidase activator activity	F	3	6	125	1830	0.024	0.00327869	over	A0A140VJC8,A4D2D2,B4DUV1	P55072,A0A140VJC8,A4D2D2,B1AHL2,B4DUV1,P23142	0.00534438	0.468767	0.5
GO:0014909	smooth muscle cell migration	P	3	6	125	1830	0.024	0.00327869	over	P09619,Q07954,A0A024RCJ0	P09619,P12931,Q07954,P09211,B0ZBE2,A0A024RCJ0	0.00534438	0.468767	0.5
GO:0042542	response to hydrogen peroxide	P	4	12	125	1830	0.032	0.00655738	over	A0A024R5G2,P00338,P02452,P09619	A0A024R5G2,P04083,P05089,P30530,Q99497,P00338,P00738,P02452,P04040,P09619,P12931,P18827	0.00668196	0.468767	0.333333
GO:0002042	cell migration involved in sprouting angiogenesis	P	3	7	125	1830	0.024	0.00382514	over	P05556,P54760,Q86T13	P04083,P07996,P05556,P54760,P80108,Q5JRA6,Q86T13	0.00888866	0.468767	0.428571
GO:0030510	regulation of BMP signaling pathway	P	3	7	125	1830	0.024	0.00382514	over	Q5IJ48,Q92859,Q9GZX9	Q5IJ48,Q92859,Q9GZX9,A0A024R1Y8,P98164,P35555,A0A0A0MTQ4	0.00888866	0.468767	0.428571
GO:0010717	regulation of epithelial to mesenchymal transition	P	3	7	125	1830	0.024	0.00382514	over	P02452,Q5IJ48,Q6EMK4	P02452,P29508,Q13145,Q5IJ48,P20827,Q6EMK4,A0A024R878	0.00888866	0.468767	0.428571
GO:0090100	positive regulation of transmembrane receptor protein serine/threonine kinase signaling pathway	P	3	7	125	1830	0.024	0.00382514	over	Q9GZX9,Q5IJ48,Q92859	Q99988,Q9GZX9,A0A024R7I0,A0A140VK69,P07996,Q5IJ48,Q92859	0.00888866	0.468767	0.428571
GO:1904375	regulation of protein localization to cell periphery	P	3	7	125	1830	0.024	0.00382514	over	O75487,P05556,Q07954	O75487,P60709,Q8N2G4,A0A024R5Z8,P05556,P62330,Q07954	0.00888866	0.468767	0.428571
GO:0035023	regulation of Rho protein signal transduction	P	3	7	125	1830	0.024	0.00382514	over	P05556,Q9ULI3,P09619	P05556,Q9ULI3,P02461,P09619,O75955,Q12929,Q9H6S3	0.00888866	0.468767	0.428571
GO:0007369	gastrulation	P	3	7	125	1830	0.024	0.00382514	over	Q5IJ48,Q9GZX9,P05556	O60701,Q5IJ48,Q9GZX9,P12109,Q02388,Q7Z7M0,P05556	0.00888866	0.468767	0.428571
GO:0090092	regulation of transmembrane receptor protein serine/threonine kinase signaling pathway	P	5	20	125	1830	0.04	0.010929	over	Q9GZX9,Q6EMK4,Q5IJ48,Q92859,O75339	Q99988,Q9GZX9,A0A024R5H1,A0A024R878,A0A0A0MTQ4,A0A024R7I0,A0A140VK69,P07996,P11021,Q13145,Q6EMK4,Q6YHK3,Q92896,Q5IJ48,Q92859,A0A024R1Y8,P98164,P35555,A0A024R9J4,O75339	0.00925246	0.468767	0.25
GO:0009887	animal organ morphogenesis	P	10	65	125	1830	0.08	0.0355191	over	P02452,P54760,Q9ULI3,Q9GZX9,Q5IJ48,A0A140VJE4,P24821,A0A024RCJ0,G3XAK1,P09619	P02458,P98161,O15230,Q6V0I7,Q96JQ0,A0A024R5H1,A0A024R878,Q99835,P02452,Q15223,Q9NQS3,P54760,P98164,Q7Z7M0,A0A024R3W6,Q9Y4D7,P20827,Q9ULI3,P07996,P12109,Q02388,Q9GZX9,P05937,Q5IJ48,O14745,P26038,A0A024R9E9,A0A140VJE4,P00918,P16234,P24821,A0A024R324,P18827,P19021,A0A068F658,B0YJA4,P35555,P02753,A0A024RC42,A0A024R433,P05089,P07737,A0A024R2X3,A0A024R6R4,Q86SQ4,Q92896,Q9BXP8,A0A087X0H5,P02461,Q9UBR2,A…	0.0109457	0.468767	0.153846
GO:0060560	developmental growth involved in morphogenesis	P	5	21	125	1830	0.04	0.0114754	over	A0A140VJC8,P05556,P24821,G3XAK1,A0A024RCJ0	Q13308,A0A024RBA9,A0A1C7CYX9,A0A024R5Z8,A0A0S2Z3X8,A0A140VJC8,A0A0A0MTQ4,Q15375,A0A024RD80,P05556,A0A024R319,A0A024RDE2,P48061,Q13591,Q7Z7M0,A0A024R3W6,Q13740,P24821,G3XAK1,A0A024RCJ0,Q9NZU1	0.011492	0.468767	0.238095
GO:0009966	regulation of signal transduction	P	19	163	125	1830	0.152	0.089071	over	A0A140VJC8,P09619,P54760,A0A140VJE6,Q9GZX9,Q07954,Q6EMK4,Q5IJ48,Q92859,P05556,Q9ULI3,Q9H461,O75339,P26842,G3XAK1,P02671,P02452,P06702,O75487	P01133,A0A087X0H5,P01031,P07996,P61088,Q13404,Q6UVK1,Q99988,P30530,Q14393,P12931,A0A140VJC8,O60262,P54826,P15529,Q8NES3,O15197,P09619,P16234,P54760,Q15375,O14745,P00995,A0A140VJE6,P09211,Q9GZX9,P13688,A0A024R1M3,O43157,P00734,P04040,P07585,P31946,A0A024R5H1,A0A024R878,Q9UGN4,Q92692,Q8IWU5,B3KS70,Q07954,Q6UWI4,A0A0A0MTQ4,A0A024R7I0,A0A140VK69,P11021,Q13145,Q6EMK4,Q6YHK3,Q92896,Q5IJ48,Q92859,A0A024…	0.0120098	0.468767	0.116564
GO:0022612	gland morphogenesis	P	4	14	125	1830	0.032	0.00765027	over	Q9GZX9,A0A024RCJ0,P24821,G3XAK1	Q9GZX9,A0A024R433,P05089,A0A024RCJ0,P12931,O15230,A0A024RAE4,Q9Y4D7,P24821,G3XAK1,Q8IWU5,P13688,O14745,P26038	0.0121409	0.468767	0.285714
GO:0048143	astrocyte activation	P	2	3	125	1830	0.016	0.00163934	over	Q07954,A0A024R7D5	Q07954,A0A024R7D5,Q99835	0.0132696	0.468767	0.666667
GO:1900221	regulation of amyloid-beta clearance	P	2	3	125	1830	0.016	0.00163934	over	A0A024R7D5,Q07954	A0A024R7D5,Q07954,P10909	0.0132696	0.468767	0.666667
GO:1905165	regulation of lysosomal protein catabolic process	P	2	3	125	1830	0.016	0.00163934	over	A0A024R7D5,Q07954	A0A024R7D5,P98164,Q07954	0.0132696	0.468767	0.666667
GO:1905146	lysosomal protein catabolic process	P	2	3	125	1830	0.016	0.00163934	over	A0A024R7D5,Q07954	A0A024R7D5,P98164,Q07954	0.0132696	0.468767	0.666667
GO:0021535	cell migration in hindbrain	P	2	3	125	1830	0.016	0.00163934	over	O75051,P05556	O75051,P05556,P21333	0.0132696	0.468767	0.666667
GO:0099144	anchored component of synaptic membrane	C	2	3	125	1830	0.016	0.00163934	over	O75487,A0A024QZ62	A0A024R104,O75487,A0A024QZ62	0.0132696	0.468767	0.666667
GO:1904350	regulation of protein catabolic process in the vacuole	P	2	3	125	1830	0.016	0.00163934	over	A0A024R7D5,Q07954	A0A024R7D5,P98164,Q07954	0.0132696	0.468767	0.666667
GO:0099026	anchored component of presynaptic membrane	C	2	3	125	1830	0.016	0.00163934	over	A0A024QZ62,O75487	A0A024QZ62,A0A024R104,O75487	0.0132696	0.468767	0.666667
GO:0060603	mammary gland duct morphogenesis	P	2	3	125	1830	0.016	0.00163934	over	A0A024RCJ0,G3XAK1	A0A024RCJ0,P12931,G3XAK1	0.0132696	0.468767	0.666667
GO:0097386	glial cell projection	C	2	3	125	1830	0.016	0.00163934	over	A0A140VJC8,P05556	A0A140VJC8,A0A024R7A8,P05556	0.0132696	0.468767	0.666667
GO:1905167	positive regulation of lysosomal protein catabolic process	P	2	3	125	1830	0.016	0.00163934	over	A0A024R7D5,Q07954	A0A024R7D5,P98164,Q07954	0.0132696	0.468767	0.666667
GO:1904352	positive regulation of protein catabolic process in the vacuole	P	2	3	125	1830	0.016	0.00163934	over	A0A024R7D5,Q07954	A0A024R7D5,P98164,Q07954	0.0132696	0.468767	0.666667
GO:0007039	protein catabolic process in the vacuole	P	2	3	125	1830	0.016	0.00163934	over	A0A024R7D5,Q07954	A0A024R7D5,P98164,Q07954	0.0132696	0.468767	0.666667
GO:0055093	response to hyperoxia	P	2	3	125	1830	0.016	0.00163934	over	P02452,P09619	P02452,P04040,P09619	0.0132696	0.468767	0.666667
GO:0051058	negative regulation of small GTPase mediated signal transduction	P	2	3	125	1830	0.016	0.00163934	over	P05556,Q9ULI3	P05556,Q9ULI3,Q9Y5K6	0.0132696	0.468767	0.666667
GO:0046578	regulation of Ras protein signal transduction	P	3	8	125	1830	0.024	0.00437158	over	P05556,Q9ULI3,P09619	P62330,O75955,Q12929,Q9H6S3,P05556,Q9ULI3,P02461,P09619	0.0135186	0.468767	0.375
GO:0014812	muscle cell migration	P	3	8	125	1830	0.024	0.00437158	over	A0A024RCJ0,P09619,Q07954	P04083,A0A024RCJ0,P09619,P12931,Q07954,Q99835,P09211,B0ZBE2	0.0135186	0.468767	0.375
GO:0044420	extracellular matrix component	C	4	15	125	1830	0.032	0.00819672	over	B7ZLY3,P24821,P02452,D6RGG3	B7ZLY3,P35555,P51884,A0A024R6G3,P23142,P24821,P02452,P02458,P02461,P25940,Q02388,D6RGG3,A0A024R319,O15230,A0A024RDW8	0.015696	0.468767	0.266667
GO:0060322	head development	P	8	49	125	1830	0.064	0.026776	over	A0A140VJE4,P00338,O75051,P05556,Q07954,A0A140VJC8,Q9GZX9,P02452	A0A140VJW2,B2R4P9,O15031,P08754,P23470,P78527,Q15375,Q8NFP4,Q13591,Q99835,A0A024R104,O75882,P12277,P11021,A0A087WYL5,A0A140VJE4,O15020,A0A140VJL3,P00338,P27348,P60709,P80723,P15531,A0A1C7CYX9,A0A024R324,A0A024R3W6,A0A024R9B4,P30530,O75051,P01133,P05556,P21333,A0A024RC42,P02461,Q07954,Q6V0I7,Q9UBI6,P48061,A0A140VJC8,P12931,P98164,Q9GZX9,Q9UM47,A0A024R9E9,A0A024R6R4,P02452,P16234,Q9H336,P02458	0.0158203	0.468767	0.163265
GO:0031226	intrinsic component of plasma membrane	C	14	111	125	1830	0.112	0.0606557	over	A0A024RCJ0,B7Z3L6,O00241,O75051,P09619,P26842,P54760,Q07954,Q92859,Q9UN70,P05556,O75487,A0A024QZ62,P13671	A0A024R5H1,I6QTG3,P08582,P20827,P35052,P54826,Q16651,Q8NFP4,A0A024R882,A0A024R8Y3,A0A024R8Z0,A0A024R906,A0A024RCJ0,A8K2T6,B1AKC9,B2RBZ9,B7Z3L6,B7Z4R5,D3DNT9,J3KQG3,O00241,O00322,O00526,O14520,O15031,O15197,O43157,O60245,O60635,O75051,O75882,P01833,P05362,P07204,P08138,P09619,P10586,P11717,P13688,P15529,P16234,P18827,P19320,P20138,P23468,P23470,P26842,P30530,P40197,P54760,P98161,P98172,Q01151,Q034…	0.0160415	0.468767	0.126126
GO:0007417	central nervous system development	P	9	59	125	1830	0.072	0.0322404	over	Q07954,A0A140VJE4,P00338,O75051,P05556,A0A140VJC8,Q9GZX9,A0A024R7D5,P43251	Q07954,Q99835,A0A140VJW2,B2R4P9,O15031,P08754,P23470,P78527,Q15375,Q8NFP4,A0A024R319,P05109,P06396,P09211,A0A1C7CYX9,P98161,Q13591,A0A024R104,O75882,P12277,P11021,A0A024R3W6,A0A087WYL5,A0A140VJE4,O15020,A0A140VJL3,P00338,P27348,P60709,P80723,P15531,A0A024R324,A0A024R9B4,P30530,O75051,P01133,P05556,P21333,A0A024RD80,A0A024R452,A0A024RC42,P02461,Q6V0I7,Q9UBI6,P48061,A0A140VJC8,P12931,P98164,Q9GZX9,…	0.0164338	0.468767	0.152542
GO:0035239	tube morphogenesis	P	11	81	125	1830	0.088	0.0442623	over	P54760,Q9H461,Q9ULI3,P05556,Q86T13,P09619,Q07954,P13671,A0A024RCJ0,P24821,G3XAK1	A0A024R3W6,A0A172Q3A1,A8K9V7,B0YJA4,O15230,O75340,P01133,P03950,P06576,P13688,P20827,P31151,P54760,Q4W5J1,Q6UVK1,Q8WWQ8,Q8WZ75,Q9BX67,Q9H461,Q9Y4D7,A0A024R878,Q99835,Q9ULI3,Q6V0I7,Q96JQ0,P23528,A0A024R9E9,A0A0A0MTQ4,O15031,O43278,O43291,P07737,P98164,A0A024R5H1,A0A024RAE4,P07996,P05556,P80108,Q5JRA6,Q86T13,Q13591,Q7Z7M0,A0A024R9Q1,A0A140VKF3,B0ZBE2,P00558,P02776,P07288,P07585,P35442,Q9NQ38,P09619…	0.0191807	0.468767	0.135802
GO:0005540	hyaluronic acid binding	F	3	9	125	1830	0.024	0.00491803	over	A0A024RAQ9,A0A087X1T7,A8K309	A0A024R7M3,A0A024RAQ9,A0A087X1T7,A8K144,A8K309,B2R672,B4DJ06,Q0PNF2,Q8WWQ8	0.0192785	0.468767	0.333333
GO:0001837	epithelial to mesenchymal transition	P	3	9	125	1830	0.024	0.00491803	over	P02452,Q5IJ48,Q6EMK4	A0A024R878,P20827,P02452,P29508,Q13145,Q5IJ48,Q6EMK4,O75340,P26447	0.0192785	0.468767	0.333333
GO:0009967	positive regulation of signal transduction	P	12	92	125	1830	0.096	0.0502732	over	A0A140VJE6,Q9GZX9,P09619,Q5IJ48,Q92859,Q9H461,P26842,P05556,P02671,P54760,P02452,P06702	P01133,A0A087X0H5,P01031,P07996,P61088,Q13404,Q6UVK1,Q99988,P30530,Q14393,P12931,A0A140VJE6,Q9GZX9,O43157,P00734,P04040,P07585,P09619,P16234,Q92692,Q8IWU5,A0A024R7I0,A0A140VK69,Q5IJ48,Q92859,I4AY87,A0A024RDR0,O75955,P18428,P02461,E7DVW5,P02790,A8K660,P09382,P21333,P26447,A0A024RDA0,P14138,A0A024R1U8,A0A024RC42,P20827,Q9UMX5,A0A024R452,Q9H461,A0A024R433,P02776,Q03405,P01024,A0A024R6D4,Q8NES3,Q9983…	0.019783	0.468767	0.130435
GO:0055076	transition metal ion homeostasis	P	4	16	125	1830	0.032	0.00874317	over	A0A140VJC8,A5PL27,P06702,Q92859	A0A024R824,A0A140VJC8,A0A024R525,A5PL27,B4E1B2,G3V0E5,P02787,P02790,P02792,P21399,P38606,Q53TN4,P05109,P06702,P08582,Q92859	0.0198435	0.468767	0.25
GO:0072358	cardiovascular system development	P	10	71	125	1830	0.08	0.0387978	over	P54760,Q9H461,P02452,Q9ULI3,P05556,Q86T13,P09619,Q07954,P13671,Q5IJ48	A0A024R3W6,A0A172Q3A1,A8K9V7,B0YJA4,O15230,O75340,P01133,P03950,P06576,P13688,P20827,P31151,P54760,Q4W5J1,Q6UVK1,Q8WWQ8,Q8WZ75,Q9BX67,Q9H461,Q9Y4D7,P02452,A0A024R878,Q99835,Q9ULI3,A8K9D8,A0A024R6R4,I3L1J2,A0A024RAE4,P07996,P05556,P80108,Q5JRA6,Q86T13,Q13591,A0A024R9Q1,A0A140VKF3,B0ZBE2,P00558,P02776,P07288,P07585,P35442,Q9NQ38,P09619,P98164,Q07954,P98161,E5RIB9,B1AKK2,J3KNB4,P01024,P01031,P04792,…	0.0198791	0.468767	0.140845
GO:0046677	response to antibiotic	P	6	33	125	1830	0.048	0.0180328	over	P00338,P02452,P09619,P24821,P26842,A0A024R5G2	A0A0S2Z4R6,P04040,P61160,P00338,P00738,P02452,P09619,P12931,P18827,A0A024R324,A0A024R7V4,A8K660,P02753,P05109,P05362,P06396,P09211,P15428,P19320,P24821,P26842,P09172,Q12929,A0A024R5G2,P04083,P05089,P30530,Q99497,P11021,P10109,P10909,K9JA46,Q16853	0.0216359	0.468767	0.181818
GO:0050793	regulation of developmental process	P	18	161	125	1830	0.144	0.0879781	over	O75051,Q5IJ48,P02452,Q6EMK4,P06702,Q07954,B2R7N9,G3XAK1,P09619,A0A140VJC8,P26842,P05556,A0A024QZ62,Q9GZX9,P13671,A0A024R7D5,P02671,O75487	Q99835,A0A024RDR0,P15531,A0A024R1N1,A0A024RDA0,O14745,O15031,O43157,O75051,P00734,P04083,P05362,P26038,Q12929,Q13145,Q9Y4D7,Q5IJ48,P02452,P29508,P20827,Q6EMK4,D9ZGF6,A0A1B1RVA9,P02776,A0A024R104,A0A024R571,A0A024RAJ9,A0A024RDG6,A0A0A0MTQ4,A0A0S2Z3D5,A0A0S2Z455,A0A140VKF3,A8KAH9,B0ZBE2,P06702,P11021,Q13308,Q7Z3B1,A0A024R324,P09382,P23470,Q07954,Q9UBR2,A0A024R638,Q8NES3,A0A024R9Q1,P00558,P07288,P07…	0.021638	0.468767	0.111801
GO:0070848	response to growth factor	P	9	62	125	1830	0.072	0.0338798	over	Q9GZX9,Q6EMK4,Q5IJ48,Q92859,P09619,P02452,O75339,P24821,A0A140VJC8	P02461,P12931,P15428,Q99988,Q9GZX9,A0A024R845,Q6V0I7,Q9NZU1,Q9UEF7,A0A024R5H1,A0A024R878,A0A0A0MTQ4,Q12841,Q7Z7M0,A0A024R7I0,A0A140VK69,P07996,P11021,Q13145,Q6EMK4,Q6YHK3,Q92896,Q5IJ48,Q92859,A0A024R1Y8,P98164,O75340,P35555,P04083,P04792,P19320,P54826,P09619,P16234,A8KAH9,P35052,Q6UWI4,Q8IWU5,P02452,P08138,A0A024R9N6,P04040,P20333,Q14393,P09211,P68104,Q9NR99,A0A024R7V4,A0A024RDW8,O75339,P05089,O4…	0.0222929	0.468767	0.145161
GO:0010646	regulation of cell communication	P	19	175	125	1830	0.152	0.0956284	over	A0A140VJC8,O75487,P09619,P54760,A0A140VJE6,Q9GZX9,Q07954,Q6EMK4,Q5IJ48,Q92859,P05556,Q9ULI3,Q9H461,O75339,P26842,G3XAK1,P02671,P02452,P06702	P01133,A0A087X0H5,P01031,P07996,P61088,Q13404,Q6UVK1,Q99988,P30530,Q14393,B0ZBE2,P12931,A0A140VJC8,P27487,O60262,P54826,P15529,Q8NES3,A0A024RC70,I6QTG3,O75487,P61981,O15197,P09619,P16234,P54760,Q15375,O14745,P00995,A0A140VJE6,P09211,Q9GZX9,P13688,A0A024R1M3,O43157,P00734,P04040,P07585,P31946,A0A024R5H1,A0A024R878,P14138,Q9UGN4,Q92692,Q8IWU5,B3KS70,Q07954,Q6UWI4,A0A0A0MTQ4,A0A024R7I0,A0A140VK69,P1…	0.0244855	0.468767	0.108571
GO:0030198	extracellular matrix organization	P	9	63	125	1830	0.072	0.0344262	over	A0A024RCJ0,Q07954,D6RGG3,P02452,P05556,A0A140VJC8,B4DUV1,P02671,P24821	B0ZBE2,P20333,A0A024RCJ0,Q07954,P27487,O75955,P00747,P01023,P09237,P25774,A0A024R906,A0A087WWA5,A0A140T8Y3,D6RGG3,O95450,P02452,P02458,P02461,P08697,P25940,P51884,Q07507,P14543,Q8IWU5,A0A024R5G1,A0A024R6G3,G3V3Y2,A0A024R878,B4DLD1,O43291,P05556,Q14112,A0A024R319,Q14393,P08582,Q8IUX7,A0A0S2Z4Q2,A0A140VJC8,A0A140VK80,B1AHL2,B4DUV1,B7Z9B8,D9ZGG2,O15230,O43278,P02671,P02675,P05362,P07585,P07996,P1210…	0.0245441	0.468767	0.142857
GO:0009790	embryo development	P	8	53	125	1830	0.064	0.0289617	over	P05556,P13671,Q9ULI3,Q5IJ48,Q9GZX9,O75051,A0A140VJE4,P02452	A0A024R1N1,O60494,P01031,P05556,P13671,P16234,P98161,Q99835,Q9ULI3,O60701,Q5IJ48,Q9GZX9,O75051,P78527,Q8NES3,P23528,A0A024R9E9,A0A0A0MTQ4,O15031,O43278,O43291,P07737,P98164,A0A024R5H1,A0A024R878,Q7Z7M0,P98172,P80723,P20827,O75340,O15230,Q96JQ0,P02458,A0A024RDA0,P12109,Q02388,A0A024R3W6,A0A140VJE4,Q5SZK8,A0A024R845,A0A087WX80,P35555,P02753,P02452,Q86Y38,Q8IWU5,O14745,A0A024R2X3,B0LPF3,P05787,P0872…	0.0247014	0.468767	0.150943
GO:0036296	response to increased oxygen levels	P	2	4	125	1830	0.016	0.00218579	over	P02452,P09619	P38606,P02452,P04040,P09619	0.0253551	0.468767	0.5
GO:0035909	aorta morphogenesis	P	2	4	125	1830	0.016	0.00218579	over	P09619,Q07954	A0A024R878,P02461,P09619,Q07954	0.0253551	0.468767	0.5
GO:0099072	regulation of postsynaptic membrane neurotransmitter receptor levels	P	2	4	125	1830	0.016	0.00218579	over	O75487,A0A024QZ62	O75487,A0A024R5Z8,A0A024QZ62,Q12929	0.0253551	0.468767	0.5
GO:0007632	visual behavior	P	2	4	125	1830	0.016	0.00218579	over	A0A140VJC8,P05556	A0A024RDA0,A0A140VJC8,P05556,P09172	0.0253551	0.468767	0.5
GO:0097242	amyloid-beta clearance	P	2	4	125	1830	0.016	0.00218579	over	A0A024R7D5,Q07954	P10909,A0A024R7D5,Q07954,P01024	0.0253551	0.468767	0.5
GO:0071295	cellular response to vitamin	P	2	4	125	1830	0.016	0.00218579	over	P24821,P02452	A0A024R7V4,P24821,P02452,Q14393	0.0253551	0.468767	0.5
GO:0008542	visual learning	P	2	4	125	1830	0.016	0.00218579	over	A0A140VJC8,P05556	A0A024RDA0,A0A140VJC8,P05556,P09172	0.0253551	0.468767	0.5
GO:0007528	neuromuscular junction development	P	2	4	125	1830	0.016	0.00218579	over	A0A140VJC8,P24821	A0A140VJC8,O00144,A0A024R319,P24821	0.0253551	0.468767	0.5
GO:1903078	positive regulation of protein localization to plasma membrane	P	2	4	125	1830	0.016	0.00218579	over	P05556,Q07954	A0A024R5Z8,P05556,P62330,Q07954	0.0253551	0.468767	0.5
GO:0061180	mammary gland epithelium development	P	2	4	125	1830	0.016	0.00218579	over	G3XAK1,A0A024RCJ0	G3XAK1,A0A024RCJ0,P12931,Q99835	0.0253551	0.468767	0.5
GO:0001756	somitogenesis	P	2	4	125	1830	0.016	0.00218579	over	O75051,Q5IJ48	Q8NES3,O75051,P78527,Q5IJ48	0.0253551	0.468767	0.5
GO:1904377	positive regulation of protein localization to cell periphery	P	2	4	125	1830	0.016	0.00218579	over	P05556,Q07954	A0A024R5Z8,P05556,P62330,Q07954	0.0253551	0.468767	0.5
GO:0023051	regulation of signaling	P	19	176	125	1830	0.152	0.0961749	over	A0A140VJC8,O75487,P09619,P54760,A0A140VJE6,Q9GZX9,Q07954,Q6EMK4,Q5IJ48,Q92859,P05556,Q9ULI3,Q9H461,O75339,P26842,G3XAK1,P02671,P02452,P06702	P01133,A0A087X0H5,P01031,P07996,P61088,Q13404,Q6UVK1,Q99988,Q9NZZ3,P30530,Q14393,B0ZBE2,P12931,A0A140VJC8,P27487,O60262,P54826,P15529,Q8NES3,A0A024RC70,I6QTG3,O75487,P61981,O15197,P09619,P16234,P54760,Q15375,O14745,P00995,A0A140VJE6,P09211,Q9GZX9,P13688,A0A024R1M3,O43157,P00734,P04040,P07585,P31946,A0A024R5H1,A0A024R878,P14138,Q9UGN4,Q92692,Q8IWU5,B3KS70,Q07954,Q6UWI4,A0A0A0MTQ4,A0A024R7I0,A0A140…	0.0258604	0.468767	0.107955
GO:0030509	BMP signaling pathway	P	3	10	125	1830	0.024	0.00546448	over	Q5IJ48,Q92859,Q9GZX9	A0A0A0MTQ4,Q5IJ48,Q92859,Q9GZX9,A0A024R1Y8,P98164,P35555,Q12841,Q7Z7M0,Q99988	0.0261879	0.468767	0.3
GO:0032526	response to retinoic acid	P	3	10	125	1830	0.024	0.00546448	over	P02452,P24821,P09619	A0A140VKF3,P02452,P24821,P35558,Q13308,P02753,P09619,P11717,P18065,Q16270	0.0261879	0.468767	0.3
GO:0007167	enzyme linked receptor protein signaling pathway	P	11	85	125	1830	0.088	0.0464481	over	A1L4F5,A0A140VJC8,Q9GZX9,Q6EMK4,Q5IJ48,Q92859,P09619,P02452,O75339,P54760,Q07954	A0A0A0MSE1,A0A0A0MTJ5,A1L4F5,A8K2T7,B4DLA2,M1VE83,P12931,P23470,Q6UVK1,Q5SGD2,P01133,O60262,P01833,Q12929,A0A140VJC8,P02461,P15428,Q99988,Q9GZX9,P10586,P23468,P36543,P38606,P80108,Q9UEF7,A0A024R845,Q6V0I7,Q9NZU1,O14745,A0A024R5H1,A0A024R878,A0A0A0MTQ4,Q12841,Q7Z7M0,A0A024R7I0,A0A140VK69,P07996,P11021,Q13145,Q6EMK4,Q6YHK3,Q92896,Q5IJ48,Q92859,A0A024R1Y8,P98164,O75340,P35555,P16234,P09619,Q8IWU5,P0…	0.0266951	0.468767	0.129412
GO:0007420	brain development	P	7	44	125	1830	0.056	0.0240437	over	A0A140VJE4,P00338,O75051,P05556,Q07954,A0A140VJC8,Q9GZX9	Q13591,Q99835,A0A024R104,O75882,P12277,P11021,A0A087WYL5,A0A140VJE4,O15020,A0A140VJL3,P00338,P27348,P60709,P80723,P15531,A0A1C7CYX9,A0A024R324,A0A024R3W6,A0A024R9B4,P30530,O75051,P01133,P05556,P21333,A0A024RC42,P02461,Q07954,Q6V0I7,Q9UBI6,P48061,A0A140VJC8,P12931,P98164,Q9GZX9,Q9UM47,A0A024R9E9,A0A140VJW2,B2R4P9,O15031,P08754,P23470,P78527,Q15375,Q8NFP4	0.0268726	0.468767	0.159091
GO:0005887	integral component of plasma membrane	C	12	96	125	1830	0.096	0.052459	over	P13671,P05556,A0A024RCJ0,B7Z3L6,O00241,O75051,P09619,P26842,P54760,Q07954,Q92859,Q9UN70	A0A024R3H7,A0A024R035,A8K2T4,A8K9M5,P01031,P07357,P07360,P13671,A0A024RB01,P05556,P54707,B7Z9S8,G5EA09,P78552,Q99650,A0A024R9B4,O60494,Q9BYE9,O00322,A0A024R3W6,A0A024R452,P27824,Q8N126,A6NL88,Q15375,Q9NQS3,Q15223,Q12929,A0A024R882,A0A024R8Y3,A0A024R8Z0,A0A024R906,A0A024RCJ0,A8K2T6,B1AKC9,B2RBZ9,B7Z3L6,B7Z4R5,D3DNT9,J3KQG3,O00241,O00526,O14520,O15031,O15197,O43157,O60245,O60635,O75051,O75882,P0183…	0.0269127	0.468767	0.125
GO:0007178	transmembrane receptor protein serine/threonine kinase signaling pathway	P	5	26	125	1830	0.04	0.0142077	over	Q9GZX9,Q6EMK4,Q5IJ48,Q92859,O75339	P02461,P12931,P15428,Q99988,Q9GZX9,A0A024R5H1,A0A024R878,A0A0A0MTQ4,Q12841,Q7Z7M0,A0A024R7I0,A0A140VK69,P07996,P11021,Q13145,Q6EMK4,Q6YHK3,Q92896,Q5IJ48,Q92859,A0A024R1Y8,P98164,P35555,A0A024R9J4,O75339,Q5SGD2	0.0282321	0.468767	0.192308
GO:0043009	chordate embryonic development	P	6	35	125	1830	0.048	0.0191257	over	P05556,P13671,Q9ULI3,O75051,Q5IJ48,P02452	A0A024R1N1,O60494,P01031,P05556,P13671,P16234,P98161,Q99835,Q9ULI3,O75051,P78527,Q5IJ48,Q8NES3,P23528,A0A024R9E9,A0A0A0MTQ4,O15031,O43278,O43291,P07737,P98164,O75340,Q96JQ0,Q7Z7M0,P02452,P02753,Q86Y38,Q8IWU5,A0A024R2X3,P02458,B0LPF3,P05787,P08727,A0A024R5H1,Q13308	0.0283525	0.468767	0.171429
GO:0009792	embryo development ending in birth or egg hatching	P	6	35	125	1830	0.048	0.0191257	over	P05556,P13671,Q9ULI3,O75051,Q5IJ48,P02452	A0A024R1N1,O60494,P01031,P05556,P13671,P16234,P98161,Q99835,Q9ULI3,O75051,P78527,Q5IJ48,Q8NES3,P23528,A0A024R9E9,A0A0A0MTQ4,O15031,O43278,O43291,P07737,P98164,O75340,Q96JQ0,Q7Z7M0,P02452,P02753,Q86Y38,Q8IWU5,A0A024R2X3,P02458,B0LPF3,P05787,P08727,A0A024R5H1,Q13308	0.0283525	0.468767	0.171429
GO:0090304	nucleic acid metabolic process	P	12	97	125	1830	0.096	0.0530055	over	Q9H461,A0A024R819,B2R4R0,A0A024R228,A0A140VJC8,Q9GZX9,Q5IJ48,Q92859,P02452,P06702,P07998,P09619	A0A024R638,A0A0S2Z4R6,H9ZYJ2,P20827,P27797,Q14894,Q8IUX7,Q99835,Q9H461,Q9UM47,P25398,P62913,P11142,Q15365,P78527,P61088,A0A024R7F4,P24855,P98161,A0A024R819,P55072,Q99497,Q13404,A0A024RDR0,A0A024RDW8,B2R4R0,O60869,P49773,Q92522,A0A024R228,A0A024R324,P07737,P19021,Q04760,Q96H20,H0Y8P4,A0A140VJC8,P34096,A0A024RA28,P10153,Q15181,Q9Y4D7,P03950,A0A024R5H0,P21333,P30044,A8K660,P01258,P12931,P27348,P3194…	0.0289574	0.468767	0.123711
GO:2000026	regulation of multicellular organismal development	P	15	131	125	1830	0.12	0.0715847	over	Q5IJ48,P02452,Q6EMK4,P06702,Q07954,B2R7N9,G3XAK1,P09619,P26842,A0A140VJC8,P05556,P13671,O75051,A0A024R7D5,O75487	Q99835,A0A024RDR0,P15531,Q5IJ48,P02452,P29508,Q13145,P20827,Q6EMK4,A0A024R104,A0A024R571,A0A024RAJ9,A0A024RDG6,A0A0A0MTQ4,A0A0S2Z3D5,A0A0S2Z455,A0A140VKF3,A8KAH9,B0ZBE2,O15031,P06702,P11021,Q13308,Q7Z3B1,A0A024R324,P09382,P23470,Q07954,Q9UBR2,A0A024R638,Q8NES3,A0A024R9Q1,P00558,P02776,P07288,P07585,P07996,P35442,Q9NQ38,P01133,B2R7N9,O00144,Q9UEF7,A0A024RBA9,A0A1C7CYX9,P13688,A0A024R9B4,Q92896,Q9Y…	0.0290711	0.468767	0.114504
GO:0007399	nervous system development	P	16	143	125	1830	0.128	0.0781421	over	Q07954,Q92859,P43251,P06702,P24821,Q5IJ48,A0A140VJC8,A0A140VJE4,P00338,O75051,P05556,Q9H461,Q9GZX9,A0A024RCJ0,A0A024R7D5,O75487	P30530,P48061,Q14393,Q8NFP4,P23528,A0A024R9E9,A0A0A0MTQ4,O15031,O43278,O43291,P07737,P98164,Q99835,Q07954,O00144,A0A140VJW2,O75955,P06703,P61026,A0A024R319,A0A024R3W6,A0A024R5F9,A0A024R9B4,A0A0B4J269,A0A1C7CYX9,A8K9V7,H7BY57,O15020,P12931,P20827,P35052,P98172,Q15223,Q8WZ75,Q92859,Q9NY97,P09936,Q13591,Q9Y4D7,A0A024RAJ9,P02458,P09211,P19021,P43251,B2R4P9,P08754,P23470,P78527,Q15375,A0A024R638,D0PNI…	0.0297419	0.468767	0.111888
GO:0048589	developmental growth	P	7	45	125	1830	0.056	0.0245902	over	Q9ULI3,A0A140VJC8,P05556,P09619,P24821,G3XAK1,A0A024RCJ0	Q13308,A0A024R906,P07996,P12109,Q02388,P04083,A0A024RBA9,A0A1C7CYX9,B2R4P9,O15020,Q99835,Q9ULI3,A0A140VJC8,O75882,Q99988,P23284,A0A024R9B8,D6R8Y8,P06396,P14618,A0A024R5Z8,A0A0S2Z3X8,P78527,A0A0A0MTQ4,Q15375,A0A024RD80,P05556,A0A024R319,A0A024RDE2,P48061,Q13591,Q7Z7M0,A0A024R3W6,Q13740,P02753,P80723,P09619,P24821,G3XAK1,B0ZBE2,A0A024RCJ0,Q9NZU1,A0A024R9J4,O00144,P54826	0.0300682	0.468767	0.155556
GO:0009653	anatomical structure morphogenesis	P	19	179	125	1830	0.152	0.0978142	over	P54760,Q9H461,Q9ULI3,Q5IJ48,Q9GZX9,O75051,P02452,P05556,Q86T13,Q92859,A0A140VJC8,P09619,Q07954,A0A140VJE4,P24821,A0A024RCJ0,P13671,G3XAK1,P02671	A0A024R420,B2RDY9,P10909,A0A024R1N1,P02458,P98161,A0A024R3W6,A0A172Q3A1,A8K9V7,B0YJA4,O15230,O75340,P01133,P03950,P06576,P13688,P20827,P31151,P54760,Q4W5J1,Q6UVK1,Q8WWQ8,Q8WZ75,Q9BX67,Q9H461,Q9Y4D7,A0A024R878,Q99835,Q9ULI3,Q6V0I7,Q96JQ0,Q92692,O60701,Q5IJ48,Q9GZX9,Q13308,O75051,P78527,Q8NES3,P23528,A0A024R9E9,A0A0A0MTQ4,O15031,O43278,O43291,P07737,P98164,A0A024R5H1,P02452,P00918,P08779,Q5SZK8,A0A…	0.0303419	0.468767	0.106145
GO:0043235	receptor complex	C	5	27	125	1830	0.04	0.0147541	over	O75051,P05556,P09619,P54760,Q07954	A0A024R3W6,O15031,O43157,O75051,Q9Y4D7,P20333,A0A024RB01,P05556,G5EA09,P78552,Q99650,P02787,O60494,Q12929,A6NL88,O15197,P01133,P01833,P09619,P16234,P30530,P54760,P98164,Q07954,Q15375,Q8WWA0,Q9UM47	0.0328071	0.468767	0.185185
GO:0023056	positive regulation of signaling	P	12	99	125	1830	0.096	0.0540984	over	A0A140VJE6,Q9GZX9,P09619,Q5IJ48,Q92859,Q9H461,P26842,P05556,P02671,P54760,P02452,P06702	P01133,A0A087X0H5,P01031,P07996,P61088,Q13404,Q6UVK1,Q99988,P30530,Q14393,P12931,A0A140VJE6,Q9GZX9,O43157,P00734,P04040,P07585,P09619,P16234,P14138,Q92692,Q8IWU5,A0A024R7I0,A0A140VK69,Q5IJ48,Q92859,I4AY87,P02753,O75955,P00918,A0A024RDR0,P18428,P02461,E7DVW5,P80108,P02790,A8K660,P09382,P21333,P26447,A0A024RDA0,A0A024R1U8,A0A024RC42,P20827,Q9UMX5,A0A024R452,Q9H461,A0A024R433,P02776,Q03405,P01024,A0…	0.0333832	0.468767	0.121212
GO:0010647	positive regulation of cell communication	P	12	99	125	1830	0.096	0.0540984	over	A0A140VJE6,Q9GZX9,P09619,Q5IJ48,Q92859,Q9H461,P26842,P05556,P02671,P54760,P02452,P06702	P01133,A0A087X0H5,P01031,P07996,P61088,Q13404,Q6UVK1,Q99988,P30530,Q14393,P12931,A0A140VJE6,Q9GZX9,O43157,P00734,P04040,P07585,P09619,P16234,P14138,Q92692,Q8IWU5,A0A024R7I0,A0A140VK69,Q5IJ48,Q92859,I4AY87,P02753,O75955,P00918,A0A024RDR0,P18428,P02461,E7DVW5,P80108,P02790,A8K660,P09382,P21333,P26447,A0A024RDA0,A0A024R1U8,A0A024RC42,P20827,Q9UMX5,A0A024R452,Q9H461,A0A024R433,P02776,Q03405,P01024,A0…	0.0333832	0.468767	0.121212
GO:0007266	Rho protein signal transduction	P	3	11	125	1830	0.024	0.00601093	over	P05556,Q9ULI3,P09619	A0A024RAE4,O75955,Q12929,Q9H6S3,P05556,Q9ULI3,P02461,P09619,A0A024R324,P08138,P23528	0.0342457	0.468767	0.272727
GO:0090101	negative regulation of transmembrane receptor protein serine/threonine kinase signaling pathway	P	3	11	125	1830	0.024	0.00601093	over	Q6EMK4,Q9GZX9,O75339	P11021,Q13145,Q6EMK4,Q6YHK3,Q92896,A0A024R1Y8,P98164,Q9GZX9,P35555,A0A024R9J4,O75339	0.0342457	0.468767	0.272727
GO:0051056	regulation of small GTPase mediated signal transduction	P	3	11	125	1830	0.024	0.00601093	over	P05556,Q9ULI3,P09619	P62330,O75955,Q12929,Q9H6S3,P05556,Q9ULI3,P02461,P09619,P12931,Q9Y5K6,P01023	0.0342457	0.468767	0.272727
GO:0046777	protein autophosphorylation	P	3	11	125	1830	0.024	0.00601093	over	A0A024RCJ0,P09619,P54760	Q15375,Q7L9L4,P12931,P61225,A0A024RCJ0,A0A024R906,A0A024RDA0,B0YJA4,P09619,P16234,P54760	0.0342457	0.468767	0.272727
GO:0010467	gene expression	P	18	170	125	1830	0.144	0.0928962	over	Q9H461,P13671,B2R4R0,A0A024R228,A0A140VJC8,P15169,Q66K79,A0A024R7D5,G3XAK1,P24821,O75339,P06312,Q9GZX9,Q5IJ48,Q92859,P02671,P02452,P06702	A0A024R638,A0A0S2Z4R6,H9ZYJ2,P20827,P27797,Q14894,Q8IUX7,Q99835,Q9H461,Q9UM47,P25398,P62913,P11142,Q15365,P01023,P01024,P13671,E9PNW4,B0BCY7,Q9UBR2,P98161,A0A024RDW8,B2R4R0,O60869,P49773,Q13404,Q92522,A0A024R228,A0A024R324,P07737,P19021,Q04760,Q96H20,H0Y8P4,A0A140VJC8,A0A024RA28,A0A024R9K4,A2A3R5,B0ZBD0,P68104,A0A024RCA7,P21399,Q15181,P04792,C9J4W5,A0A024RC70,A0A1R3UCE9,B4DJN0,O95450,P14384,P1516…	0.0355747	0.468767	0.105882
GO:0035295	tube development	P	12	100	125	1830	0.096	0.0546448	over	P54760,Q9H461,Q9ULI3,P05556,Q86T13,O75051,P09619,Q07954,P13671,A0A024RCJ0,P24821,G3XAK1	A0A024R3W6,A0A172Q3A1,A8K9V7,B0YJA4,O15230,O75340,P01133,P03950,P06576,P13688,P20827,P31151,P54760,Q4W5J1,Q6UVK1,Q8WWQ8,Q8WZ75,Q9BX67,Q9H461,Q9Y4D7,A0A024R878,Q99835,Q9ULI3,P04040,P18827,Q6V0I7,Q96JQ0,P23528,A0A024R9E9,A0A0A0MTQ4,O15031,O43278,O43291,P07737,P98164,A0A024R5H1,A0A024RAE4,P07996,P05556,P80108,Q5JRA6,Q86T13,Q13591,Q7Z7M0,P00966,A0A024R638,A0A024R9Q1,A0A140VKF3,B0ZBE2,P00558,P02776,P0…	0.0357702	0.468767	0.12
GO:0002020	protease binding	F	4	19	125	1830	0.032	0.0103825	over	A0A024QZ62,P02452,P05556,Q07954	P55072,Q99497,A0A024QZ62,A0A024R8Z0,A0A024RDA0,I4AY87,O75955,P01023,P01040,P02452,P02461,P04080,P05556,P08697,P27487,P29508,Q02383,Q07954,Q6UY14	0.0360529	0.468767	0.210526
GO:0048729	tissue morphogenesis	P	7	47	125	1830	0.056	0.0256831	over	Q5IJ48,Q9GZX9,Q9ULI3,A0A024RCJ0,P05556,P24821,G3XAK1	A0A024R878,Q9Y4D7,O15230,Q6V0I7,Q96JQ0,Q5IJ48,Q9GZX9,Q13308,P23528,A0A024R9E9,A0A0A0MTQ4,O15031,O43278,O43291,P07737,P98164,A0A024R5H1,Q99835,P00918,P08779,Q5SZK8,Q7Z7M0,Q9ULI3,P12109,Q02388,P61026,A0A024R433,A0A024R324,A0A024RCJ0,P13688,P21333,O14745,P26038,P05556,P01133,P98161,D9ZGF6,P02461,Q9UBR2,P12931,P24821,B0LPF3,G3XAK1,A0A024R452,Q15375,D2JYH4,A0A024R3W6	0.03721	0.468767	0.148936
GO:0044459	plasma membrane part	C	22	220	125	1830	0.176	0.120219	over	A0A024RDY3,O75487,P02671,P05556,P26842,Q86T13,Q9ULI3,P09619,Q07954,Q92859,A0A024RCJ0,B7Z3L6,O00241,O75051,P54760,Q9UN70,A0A024R7D5,A0A024R5L2,Q5IJ48,P13671,A0A024QZ62,Q9H461	A0A024R1N1,P05362,Q13740,Q8WUM4,A0A024RDT4,P04083,Q5VY43,A0A024R8Z0,A0A024RC61,A0A024RDA0,A0A024RDY3,A0A075B6S1,A0A087X1D0,A0A0A0MS14,A0A0A0MS15,A0A0B4J1U7,A0A0B4J1X5,A0A0B4J1X8,A0A0B4J1Y9,A0A0C4DH29,A0A0C4DH33,A0A0C4DH35,A0A0C4DH36,A0A0C4DH39,A0A0J9YX35,A0A0J9YXX1,A0M8Q6,A1L4H1,O75487,O75955,P00390,P01766,P01860,P01861,P02671,P02675,P05556,P07996,P08758,P16234,P18827,P19320,P20138,P26842,P27797,…	0.0372639	0.468767	0.1
GO:0070482	response to oxygen levels	P	5	28	125	1830	0.04	0.0153005	over	P00338,P02452,P09619,G3XAK1,Q6EMK4	A0A024R324,A0A024R6R4,A0A024R7V4,A0A0S2Z3G9,A0A140VJU8,A8K660,P00338,P03950,P04040,P07996,P14618,P14625,P19021,P19320,P23526,P27487,P48061,P38606,P02452,P09619,A0A024R056,G3XAK1,P00558,P02545,P05362,P12931,P35558,Q6EMK4	0.0378204	0.468767	0.178571
GO:0045595	regulation of cell differentiation	P	13	113	125	1830	0.104	0.0617486	over	P02452,Q5IJ48,Q6EMK4,P06702,Q07954,P26842,P05556,A0A024QZ62,A0A140VJC8,Q9GZX9,O75051,A0A024R7D5,P02671	Q99835,P15531,P02452,P29508,Q13145,Q5IJ48,P20827,Q6EMK4,D9ZGF6,A0A1B1RVA9,P02776,A0A024R104,A0A024R571,A0A024RAJ9,A0A024RDG6,A0A0A0MTQ4,A0A0S2Z3D5,A0A0S2Z455,A0A140VKF3,A8KAH9,B0ZBE2,O15031,P06702,P11021,Q13308,Q7Z3B1,A0A024R324,P09382,P23470,Q07954,Q9UBR2,A0A024R638,A0A024RBA9,A0A1C7CYX9,P13688,A0A024R9B4,Q92896,Q9Y6U3,P30530,Q14393,O75594,Q96PD5,O95497,Q01151,P15529,P26842,Q9NQ38,P05556,A0A087X…	0.0397912	0.468767	0.115044
GO:0071363	cellular response to growth factor stimulus	P	8	58	125	1830	0.064	0.031694	over	Q9GZX9,Q6EMK4,Q5IJ48,Q92859,P09619,P02452,O75339,A0A140VJC8	P02461,P12931,P15428,Q99988,Q9GZX9,A0A024R845,Q6V0I7,Q9NZU1,Q9UEF7,A0A024R5H1,A0A024R878,A0A0A0MTQ4,Q12841,Q7Z7M0,A0A024R7I0,A0A140VK69,P07996,P11021,Q13145,Q6EMK4,Q6YHK3,Q92896,Q5IJ48,Q92859,A0A024R1Y8,P98164,O75340,P35555,P04083,P04792,P19320,P54826,P09619,P16234,A8KAH9,P35052,Q6UWI4,Q8IWU5,P02452,P08138,P09211,P68104,A0A024R7V4,A0A024RDW8,O75339,P05089,O43278,O43291,P02458,A0A024RB05,P07585,A0…	0.0401109	0.468767	0.137931
GO:0010715	regulation of extracellular matrix disassembly	P	2	5	125	1830	0.016	0.00273224	over	A0A024RCJ0,Q07954	P27487,A0A024R906,P08582,A0A024RCJ0,Q07954	0.0403838	0.468767	0.4
GO:0071398	cellular response to fatty acid	P	2	5	125	1830	0.016	0.00273224	over	P24821,A0A024R7D5	P00966,P24821,A0A024R7D5,P12931,P15531	0.0403838	0.468767	0.4
GO:0071300	cellular response to retinoic acid	P	2	5	125	1830	0.016	0.00273224	over	P02452,P24821	A0A140VKF3,P02452,P24821,P35558,Q13308	0.0403838	0.468767	0.4
GO:0061900	glial cell activation	P	2	5	125	1830	0.016	0.00273224	over	Q07954,A0A024R7D5	P10909,P20160,Q07954,Q99835,A0A024R7D5	0.0403838	0.468767	0.4
GO:0046330	positive regulation of JNK cascade	P	2	5	125	1830	0.016	0.00273224	over	Q9H461,P26842	A0A024R452,Q9H461,A0A024RAE4,P08697,P26842	0.0403838	0.468767	0.4
GO:0048786	presynaptic active zone	C	2	5	125	1830	0.016	0.00273224	over	A0A024QZ62,A0A140VJC8	A0A024QZ62,P27824,Q15223,A0A140VJC8,O75955	0.0403838	0.468767	0.4
GO:0060443	mammary gland morphogenesis	P	2	5	125	1830	0.016	0.00273224	over	A0A024RCJ0,G3XAK1	A0A024R433,P05089,A0A024RCJ0,P12931,G3XAK1	0.0403838	0.468767	0.4
GO:0070304	positive regulation of stress-activated protein kinase signaling cascade	P	2	5	125	1830	0.016	0.00273224	over	Q9H461,P26842	A0A024R452,Q9H461,A0A024RAE4,P08697,P26842	0.0403838	0.468767	0.4
GO:0010718	positive regulation of epithelial to mesenchymal transition	P	2	5	125	1830	0.016	0.00273224	over	P02452,Q5IJ48	A0A024R878,P02452,P29508,Q13145,Q5IJ48	0.0403838	0.468767	0.4
GO:0014910	regulation of smooth muscle cell migration	P	2	5	125	1830	0.016	0.00273224	over	P09619,Q07954	P09619,P12931,Q07954,P09211,B0ZBE2	0.0403838	0.468767	0.4
GO:0050905	neuromuscular process	P	2	5	125	1830	0.016	0.00273224	over	P55000,A0A140VJC8	A0A024R7V4,P55000,A0A140VJC8,P17900,P09936	0.0403838	0.468767	0.4
GO:0031670	cellular response to nutrient	P	2	5	125	1830	0.016	0.00273224	over	P24821,P02452	A0A024R7V4,P24821,P02452,Q14393,P14625	0.0403838	0.468767	0.4
GO:0150076	neuroinflammatory response	P	2	5	125	1830	0.016	0.00273224	over	Q07954,A0A024R7D5	P10909,P20160,Q07954,Q99835,A0A024R7D5	0.0403838	0.468767	0.4
GO:0032874	positive regulation of stress-activated MAPK cascade	P	2	5	125	1830	0.016	0.00273224	over	Q9H461,P26842	A0A024R452,Q9H461,A0A024RAE4,P08697,P26842	0.0403838	0.468767	0.4
GO:0050431	transforming growth factor beta binding	F	2	5	125	1830	0.016	0.00273224	over	Q6EMK4,Q9GZX9	A0A024R878,P07996,Q6EMK4,Q6YHK3,Q9GZX9	0.0403838	0.468767	0.4
GO:0014002	astrocyte development	P	2	5	125	1830	0.016	0.00273224	over	Q07954,A0A024R7D5	Q07954,Q99835,A0A024R7D5,A0A024R319,P05109	0.0403838	0.468767	0.4
GO:0001568	blood vessel development	P	9	69	125	1830	0.072	0.0377049	over	P54760,Q9H461,Q9ULI3,P05556,Q86T13,P09619,Q07954,P13671,P02452	A0A024R3W6,A0A172Q3A1,A8K9V7,B0YJA4,O15230,O75340,P01133,P03950,P06576,P13688,P20827,P31151,P54760,Q4W5J1,Q6UVK1,Q8WWQ8,Q8WZ75,Q9BX67,Q9H461,Q9Y4D7,A0A024R878,Q99835,Q9ULI3,A0A024R6R4,I3L1J2,A0A024RAE4,P07996,P05556,P80108,Q5JRA6,Q86T13,Q13591,A0A024R9Q1,A0A140VKF3,B0ZBE2,P00558,P02776,P07288,P07585,P35442,Q9NQ38,P09619,P98164,Q07954,E5RIB9,B1AKK2,J3KNB4,P01024,P01031,P04792,P13671,A0A024RC42,P08…	0.0415451	0.468767	0.130435
GO:0043534	blood vessel endothelial cell migration	P	3	12	125	1830	0.024	0.00655738	over	P05556,P54760,Q86T13	P05556,P54760,P80108,Q5JRA6,Q86T13,P20827,P00747,P04792,P06576,P07996,P04083,A0A024R3E3	0.0434336	0.468767	0.25
GO:0048738	cardiac muscle tissue development	P	3	12	125	1830	0.024	0.00655738	over	Q9ULI3,P09619,P05556	A0A024RAE4,Q14126,A0A024R878,Q9ULI3,P98164,P09619,P16234,P05556,P27797,P02545,P02753,B0ZBE2	0.0434336	0.468767	0.25
GO:0030902	hindbrain development	P	3	12	125	1830	0.024	0.00655738	over	A0A140VJE4,O75051,P05556	A0A024R104,O75882,P12277,P11021,A0A087WYL5,A0A140VJE4,O15020,Q99835,O75051,P01133,P05556,P21333	0.0434336	0.468767	0.25
GO:0099240	intrinsic component of synaptic membrane	C	3	12	125	1830	0.024	0.00655738	over	P05556,O75487,A0A024QZ62	P05556,A0A024R104,O75487,A0A024R452,Q8N126,A0A024R3W6,P27824,A0A024QZ62,Q15223,A6NL88,Q15375,Q9NQS3	0.0434336	0.468767	0.25
GO:0001944	vasculature development	P	9	70	125	1830	0.072	0.0382514	over	P54760,Q9H461,P02452,Q9ULI3,P05556,Q86T13,P09619,Q07954,P13671	A0A024R3W6,A0A172Q3A1,A8K9V7,B0YJA4,O15230,O75340,P01133,P03950,P06576,P13688,P20827,P31151,P54760,Q4W5J1,Q6UVK1,Q8WWQ8,Q8WZ75,Q9BX67,Q9H461,Q9Y4D7,P02452,A0A024R878,Q99835,Q9ULI3,A0A024R6R4,I3L1J2,A0A024RAE4,P07996,P05556,P80108,Q5JRA6,Q86T13,Q13591,A0A024R9Q1,A0A140VKF3,B0ZBE2,P00558,P02776,P07288,P07585,P35442,Q9NQ38,P09619,P98164,Q07954,P98161,E5RIB9,B1AKK2,J3KNB4,P01024,P01031,P04792,P13671,…	0.0450032	0.468767	0.128571
GO:0060255	regulation of macromolecule metabolic process	P	22	225	125	1830	0.176	0.122951	over	Q9H461,P13671,A0A024R228,A0A140VJC8,P06702,A0A024R7D5,G3XAK1,P24821,O75339,Q9GZX9,P05543,Q5IJ48,P06312,P15169,Q92859,P09619,Q07954,P02452,P26842,P02671,P54760,Q9ULI3	P60709,A0A024R638,A0A0S2Z4R6,H9ZYJ2,P20827,P27797,Q14894,Q8IUX7,Q99835,Q9H461,Q9UM47,P25398,P62913,P01133,A0A087X0H5,P01031,P07996,P61088,Q13404,Q6UVK1,Q99988,P01023,Q9NZZ3,A0A024R3E3,O15031,P04792,A0A024R978,P23142,P78527,Q6YHK3,Q99497,A0A024R6B5,A0A024R878,J3KNB4,O75955,P00734,P01024,Q03405,Q14393,Q8WWA0,P13671,E9PNW4,P98161,O60869,P49773,Q92522,A0A024R228,A0A024R324,P07737,P19021,Q04760,Q96H20…	0.0464698	0.468767	0.0977778
GO:0071560	cellular response to transforming growth factor beta stimulus	P	4	21	125	1830	0.032	0.0114754	over	Q9GZX9,Q6EMK4,O75339,P02452	P02461,P12931,P15428,Q99988,Q9GZX9,A0A024R5H1,A0A024R878,A0A024R7I0,A0A140VK69,P07996,P11021,Q13145,Q6EMK4,Q6YHK3,Q92896,P35555,A0A024R7V4,A0A024RDW8,O75339,P02452,P05089	0.0501085	0.468767	0.190476
GO:0098797	plasma membrane protein complex	C	6	40	125	1830	0.048	0.0218579	over	P13671,A0A024QZ62,Q9H461,P05556,Q07954,Q92859	A0A024R056,O60262,P04899,P08754,Q9UBI6,A0A024R3H7,A0A024R035,A8K2T4,A8K9M5,P01031,P07357,P07360,P13671,P54707,B7Z9S8,P54289,A0A024R9B4,A0A024R2W4,P05787,P08727,P55291,A0A024QZ62,O75955,A0A087WVQ6,P19320,Q9H461,A0A024R6B5,A0A0B7NNM1,B4E0X1,A0A024RB01,P05556,G5EA09,P78552,Q99650,P02787,O60494,Q12929,A6NL88,Q07954,Q92859	0.0507615	0.468767	0.15
GO:0010604	positive regulation of macromolecule metabolic process	P	14	129	125	1830	0.112	0.0704918	over	P13671,P06702,A0A024R7D5,G3XAK1,P24821,Q9GZX9,P09619,Q9H461,Q07954,P02452,A0A140VJC8,P26842,P02671,P54760	P01133,A0A087X0H5,P01031,P07996,P61088,Q13404,Q6UVK1,Q99988,A0A024R638,A0A024R6B5,A0A024R878,A0A024R978,J3KNB4,O75955,P00734,P01024,P20827,Q03405,Q14393,Q8WWA0,P13671,O75340,P05109,P06702,P08138,P55072,Q9UM47,Q9Y4D7,A0A024R104,A0A024R7D5,A0A024RDA0,D2JYH4,G3XAK1,P02545,P02776,P06396,P10909,P12273,P15529,P20160,P23142,P24821,P26038,P27797,P62913,Q96H20,Q99497,Q99835,P08582,Q9GZX9,P29508,Q96D15,A0A…	0.0513057	0.468767	0.108527
GO:0043062	extracellular structure organization	P	9	72	125	1830	0.072	0.0393443	over	A0A024RCJ0,Q07954,A0A140VJC8,B4DUV1,P02452,P02671,P05556,P24821,D6RGG3	B0ZBE2,P20333,A0A024RCJ0,Q07954,P27487,P02652,O75955,P00747,P01023,P09237,P25774,A0A0S2Z4Q2,A0A140VJC8,A0A140VK80,B1AHL2,B4DUV1,B7Z9B8,D9ZGG2,O15230,O43278,P02452,P02458,P02461,P02671,P02675,P05362,P05556,P07585,P07996,P12109,P14543,P16234,P19320,P23142,P24821,P25940,P35555,P51884,Q02388,Q07092,Q14112,Q6UY14,Q92626,Q96I82,Q9BX67,Q9NQ38,A0A024R906,A0A087WWA5,A0A140T8Y3,D6RGG3,O95450,P08697,Q07507,…	0.0524894	0.468767	0.125
GO:0071773	cellular response to BMP stimulus	P	3	13	125	1830	0.024	0.00710383	over	Q9GZX9,Q5IJ48,Q92859	A0A0A0MTQ4,Q12841,Q7Z7M0,Q99988,Q9GZX9,Q5IJ48,Q92859,A0A024R1Y8,P98164,P35555,O43278,O43291,P02458	0.0537192	0.468767	0.230769
GO:0002040	sprouting angiogenesis	P	3	13	125	1830	0.024	0.00710383	over	P05556,P54760,Q86T13	P05556,P54760,P80108,Q5JRA6,Q86T13,Q13591,P04083,P07996,P08138,P13688,A0A024RDR0,P14618,A0A024RAE4	0.0537192	0.468767	0.230769
GO:0042157	lipoprotein metabolic process	P	3	13	125	1830	0.024	0.00710383	over	A0A024R7D5,A3KPE2,Q07954	E9PIA8,P80108,Q8WTX9,A0A024R3E3,A0A0S2Z3D5,A0A140VK24,A0A024R7D5,A0A024R0T8,A0A024R1G8,A3KPE2,P02652,P06727,Q07954	0.0537192	0.468767	0.230769
GO:0071772	response to BMP	P	3	13	125	1830	0.024	0.00710383	over	Q9GZX9,Q5IJ48,Q92859	A0A0A0MTQ4,Q12841,Q7Z7M0,Q99988,Q9GZX9,Q5IJ48,Q92859,A0A024R1Y8,P98164,P35555,O43278,O43291,P02458	0.0537192	0.468767	0.230769
GO:0043583	ear development	P	3	13	125	1830	0.024	0.00710383	over	A0A140VJE4,P09619,A0A024RCJ0	A0A024R9E9,P02458,A0A140VJE4,A0A024R3F8,P09619,Q5SZK8,Q7Z4F1,O14745,Q6V0I7,Q96JQ0,D9ZGF6,Q13308,A0A024RCJ0	0.0537192	0.468767	0.230769
GO:0018193	peptidyl-amino acid modification	P	6	41	125	1830	0.048	0.0224044	over	A0A140VJC8,Q16769,A0A0A6YYG9,P09619,P06702,A0A024RCJ0	P23284,P01133,A0A140VJC8,P20160,Q16769,A0A0A6YYG9,P12931,P78527,P98161,Q14393,P09619,P16234,P05109,P11766,A0A024R7G2,P02652,Q8WTX9,P07307,P15907,P55072,Q99497,P07585,A0A024RD80,I4AY87,P06702,A0A024RCJ0,P02790,A0A087X0H5,P20827,Q15375,A0A024R104,A0A024R9N6,A8K660,P05362,Q6UVK1,P00995,P61225,A0A024R452,B0YJA4,P02545,Q9UGN4	0.0562583	0.468767	0.146341
GO:0048514	blood vessel morphogenesis	P	8	62	125	1830	0.064	0.0338798	over	P54760,Q9H461,Q9ULI3,P05556,Q86T13,P09619,Q07954,P13671	A0A024R3W6,A0A172Q3A1,A8K9V7,B0YJA4,O15230,O75340,P01133,P03950,P06576,P13688,P20827,P31151,P54760,Q4W5J1,Q6UVK1,Q8WWQ8,Q8WZ75,Q9BX67,Q9H461,Q9Y4D7,A0A024R878,Q99835,Q9ULI3,A0A024RAE4,P07996,P05556,P80108,Q5JRA6,Q86T13,Q13591,A0A024R9Q1,A0A140VKF3,B0ZBE2,P00558,P02776,P07288,P07585,P35442,Q9NQ38,P09619,Q07954,E5RIB9,B1AKK2,J3KNB4,P01024,P01031,P04792,P13671,A0A0S2Z3D5,Q9UM47,P02461,P98164,A0A024R…	0.0563109	0.468767	0.129032
GO:0030155	regulation of cell adhesion	P	8	62	125	1830	0.064	0.0338798	over	A0A024RCJ0,O75051,P24821,P02452,O00241,P02671,P26842,Q9GZX9	A0A024RCJ0,P07996,P06576,B7ZKQ8,O15031,O43157,O75051,P23142,P24821,Q13591,Q5JRA6,Q9Y4D7,D9ZGG2,P14543,Q13201,A0A024R324,P00747,P02452,P09382,P12931,Q15375,O43291,O00241,P27487,P98172,O95497,P20827,O75955,P02671,P02675,P40199,P00491,P04083,P15529,P19320,P18065,A0A0S2Z4R6,P05089,P13688,Q01151,P26842,P20160,P48061,B0YJA4,Q9UGN4,Q07092,Q8NFP4,P08582,P21333,P27797,P00966,P05362,P08697,Q9GZX9,A0A024R9G…	0.0563109	0.468767	0.129032
GO:0007166	cell surface receptor signaling pathway	P	21	217	125	1830	0.168	0.118579	over	Q66K79,A1L4F5,A0A140VJC8,Q9GZX9,P05556,Q07954,Q6EMK4,Q5IJ48,Q92859,P26842,Q9H461,P09619,P02452,P06312,P55000,O75339,P54760,O75051,P02671,A0A140VJE6,O00241	P30530,Q14393,P04899,P01111,P12931,P80108,Q400G7,A8KAM5,B4E1T4,D9ZGF6,O14745,Q66K79,Q96MU8,A0A0A0MSE1,A0A0A0MTJ5,A1L4F5,A8K2T7,B4DLA2,M1VE83,P23470,Q6UVK1,Q5SGD2,P01133,Q9HCN6,O60262,P01833,Q12929,A0A140VJC8,P02461,P15428,Q99988,Q9GZX9,P10586,P23468,A0A140VK69,B2R6U9,P08727,Q6V0I7,Q9UM47,Q9Y4D7,P36405,Q99835,A0A024RB01,A0A087WWC0,B0YJA4,B2RB33,B7Z6U5,B7Z923,O15230,P05556,P13688,Q07092,P36543,P386…	0.0564955	0.468767	0.0967742
GO:0010468	regulation of gene expression	P	15	143	125	1830	0.12	0.0781421	over	Q9H461,P13671,A0A024R228,A0A140VJC8,A0A024R7D5,G3XAK1,P24821,O75339,P06312,P15169,Q9GZX9,Q5IJ48,Q92859,P02452,P06702	A0A024R638,A0A0S2Z4R6,H9ZYJ2,P20827,P27797,Q14894,Q8IUX7,Q99835,Q9H461,Q9UM47,P25398,P62913,P01023,P01024,P13671,E9PNW4,P98161,O60869,P49773,Q13404,Q92522,A0A024R228,A0A024R324,P07737,P19021,Q04760,Q96H20,A0A140VJC8,P21399,P04792,Q9Y4D7,A0A024R104,A0A024R7D5,A0A024RDA0,D2JYH4,G3XAK1,P01133,P02545,P02776,P06396,P10909,P12273,P15529,P20160,P23142,P24821,P26038,Q14393,Q99497,A0A024R878,A0A0S2Z3D5,A0…	0.0571571	0.468767	0.104895
GO:0055007	cardiac muscle cell differentiation	P	2	6	125	1830	0.016	0.00327869	over	P09619,P05556	P09619,P16234,P02545,B0ZBE2,P05556,P27797	0.0579035	0.468767	0.333333
GO:0048407	platelet-derived growth factor binding	F	2	6	125	1830	0.016	0.00327869	over	P02452,P09619	P02452,P02458,P02461,P09619,P12109,P16234	0.0579035	0.468767	0.333333
GO:0048008	platelet-derived growth factor receptor signaling pathway	P	2	6	125	1830	0.016	0.00327869	over	P09619,Q07954	P12931,O14745,P16234,P09619,A8K660,Q07954	0.0579035	0.468767	0.333333
GO:0030239	myofibril assembly	P	2	6	125	1830	0.016	0.00327869	over	P05556,P09619	P05556,P05787,P08727,P63261,P09619,P16234	0.0579035	0.468767	0.333333
GO:1904036	negative regulation of epithelial cell apoptotic process	P	2	6	125	1830	0.016	0.00327869	over	P02671,G3XAK1	P02671,P02675,P05362,Q13591,Q14393,G3XAK1	0.0579035	0.468767	0.333333
GO:0035282	segmentation	P	2	6	125	1830	0.016	0.00327869	over	O75051,Q5IJ48	O75051,P78527,Q5IJ48,Q8NES3,P80723,A0A024R3W6	0.0579035	0.468767	0.333333
GO:0008306	associative learning	P	2	6	125	1830	0.016	0.00327869	over	A0A140VJC8,P05556	A0A024RDA0,A0A140VJC8,P05556,P09172,B0ZBE2,P61160	0.0579035	0.468767	0.333333
GO:0031623	receptor internalization	P	2	6	125	1830	0.016	0.00327869	over	P05556,Q07954	O75955,P01133,P13688,A0A024R9B4,P05556,Q07954	0.0579035	0.468767	0.333333
GO:0005041	low-density lipoprotein particle receptor activity	F	2	6	125	1830	0.016	0.00327869	over	A0A024R7D5,Q07954	A0A024R7D5,I3L333,P98164,Q07954,Q7Z4F1,Q8WWQ8	0.0579035	0.468767	0.333333
GO:0030228	lipoprotein particle receptor activity	F	2	6	125	1830	0.016	0.00327869	over	A0A024R7D5,Q07954	A0A024R7D5,I3L333,P98164,Q07954,Q7Z4F1,Q8WWQ8	0.0579035	0.468767	0.333333
GO:0090068	positive regulation of cell cycle process	P	2	6	125	1830	0.016	0.00327869	over	A0A140VJC8,P09619	A0A024R6B5,A0A140VJC8,P01133,P09619,P14138,P04083	0.0579035	0.468767	0.333333
GO:0009416	response to light stimulus	P	2	6	125	1830	0.016	0.00327869	over	A0A140VJC8,P05556	A0A024R240,A0A024RDA0,A0A140VJC8,P05556,P09172,P04040	0.0579035	0.468767	0.333333
GO:0061053	somite development	P	2	6	125	1830	0.016	0.00327869	over	O75051,Q5IJ48	O75051,P78527,Q5IJ48,Q8NES3,D9ZGF6,Q99835	0.0579035	0.468767	0.333333
GO:0045931	positive regulation of mitotic cell cycle	P	2	6	125	1830	0.016	0.00327869	over	A0A140VJC8,P09619	A0A024R6B5,A0A140VJC8,P01133,P09619,P14138,P04083	0.0579035	0.468767	0.333333
GO:0034113	heterotypic cell-cell adhesion	P	2	6	125	1830	0.016	0.00327869	over	P02671,P05556	O75955,P02671,P02675,P40199,Q14126,P05556	0.0579035	0.468767	0.333333
GO:0009952	anterior/posterior pattern specification	P	2	6	125	1830	0.016	0.00327869	over	O75051,Q5IJ48	O75051,P78527,Q5IJ48,Q8NES3,P80723,Q99835	0.0579035	0.468767	0.333333
GO:0035904	aorta development	P	2	6	125	1830	0.016	0.00327869	over	P09619,Q07954	P09619,Q07954,A0A024R878,P02461,P98164,Q9Y4D7	0.0579035	0.468767	0.333333
GO:0008088	axo-dendritic transport	P	2	6	125	1830	0.016	0.00327869	over	A0A024QZ62,A0A140VJC8	A0A024RBA9,P09936,A0A024QZ62,P04792,P11142,A0A140VJC8	0.0579035	0.468767	0.333333
GO:0001570	vasculogenesis	P	2	6	125	1830	0.016	0.00327869	over	P09619,Q9ULI3	P09619,A8KAH9,P13688,A0A024R878,Q99835,Q9ULI3	0.0579035	0.468767	0.333333
GO:0010517	regulation of phospholipase activity	P	2	6	125	1830	0.016	0.00327869	over	P09619,Q07954	B0ZBE2,P03950,P09619,P16234,Q07954,P04083	0.0579035	0.468767	0.333333
GO:1903076	regulation of protein localization to plasma membrane	P	2	6	125	1830	0.016	0.00327869	over	P05556,Q07954	Q8N2G4,A0A024R5Z8,P05556,P62330,Q07954,P60709	0.0579035	0.468767	0.333333
GO:0071559	response to transforming growth factor beta	P	4	22	125	1830	0.032	0.0120219	over	Q9GZX9,Q6EMK4,O75339,P02452	P02461,P12931,P15428,Q99988,Q9GZX9,A0A024R5H1,A0A024R878,A0A024R7I0,A0A140VK69,P07996,P11021,Q13145,Q6EMK4,Q6YHK3,Q92896,P35555,A0A024R7V4,A0A024RDW8,O75339,P02452,P05089,Q9NR99	0.0581159	0.468767	0.181818
GO:0071944	cell periphery	C	35	402	125	1830	0.28	0.219672	over	A0A024R816,A0A0G2JMW3,A0A140VJC8,A0A140VJE6,A1YVW6,B0YJ88,B2RCB8,D6RF86,O00241,O75051,O75487,P02671,P05556,P06312,P06702,P09619,P0DOX5,P26842,P54760,Q07954,Q5IJ48,Q6EMK4,Q92859,Q9H461,A0A024RDY3,A0A024RCJ0,B7Z3L6,Q9UN70,P13671,Q86T13,Q9ULI3,A0A024R7D5,A0A024R5L2,A0A024QZ62,A0A024R1S8	A0A024QYX2,A0A024QZ94,A0A024QZN4,A0A024R3W6,A0A024R4F1,A0A024R571,A0A024R638,A0A024R6R4,A0A024R816,A0A024R824,A0A024R883,A0A024R8Z0,A0A024R906,A0A024R978,A0A024R9E9,A0A024R9N6,A0A024RA31,A0A024RAU0,A0A024RC29,A0A024RC61,A0A024RDA0,A0A024RDT4,A0A075B6H9,A0A075B6I0,A0A075B6I1,A0A075B6I4,A0A075B6J9,A0A075B6K5,A0A075B6S2,A0A087WTE4,A0A087X0H5,A0A087X208,A0A0A0MRZ8,A0A0A0MT36,A0A0B4J1U3,A0A0B4J1Y8,A0A…	0.0602346	0.468767	0.0870647
GO:0045596	negative regulation of cell differentiation	P	6	42	125	1830	0.048	0.0229508	over	Q6EMK4,Q07954,A0A140VJC8,Q9GZX9,A0A024R7D5,P05556	P15531,P20827,Q6EMK4,D9ZGF6,A0A024R324,P09382,P23470,Q07954,Q9UBR2,A0A024R638,P13688,Q99835,O75594,Q96PD5,A8K660,P04083,P02776,P02743,A0A024R9B4,A0A140VJC8,P27797,Q9UM47,A0A024R433,Q86VV4,Q9GZX9,P35555,A0A0A0MTQ4,Q15375,A0A024R452,A0A024RDE2,P00734,Q13591,A0A0S2Z3X8,B0YJA4,P08138,A0A024R1K7,A0A024R7D5,P08582,P23142,P62330,P02461,P05556	0.0621023	0.468767	0.142857
GO:0051240	positive regulation of multicellular organismal process	P	13	121	125	1830	0.104	0.0661202	over	P02452,Q5IJ48,P06702,A0A024R7D5,G3XAK1,P09619,P26842,P05556,P13671,P02671,O75051,Q9ULI3,Q07954	O75955,Q99835,A0A024R638,B0ZBE2,P04899,Q14393,A0A024R3H7,P14138,P01024,P01031,Q8IWU5,A0A024R3W6,O75340,P07996,P27797,P80108,P07737,P12931,P02452,P29508,Q13145,Q5IJ48,A0A024R104,A0A024R571,A0A024RAJ9,A0A024RDG6,A0A0A0MTQ4,A0A0S2Z3D5,A0A0S2Z455,A0A140VKF3,A8KAH9,O15031,P06702,P11021,P15531,Q13308,Q7Z3B1,A0A024R7D5,P01133,P00734,O00144,Q9UEF7,P78527,P18428,A0A024RDR0,A0A024R9G4,P04792,P15529,Q01151,…	0.0635064	0.468767	0.107438
GO:0072359	circulatory system development	P	10	86	125	1830	0.08	0.0469945	over	P54760,Q9H461,P02452,Q9ULI3,P05556,Q86T13,P09619,Q07954,P13671,Q5IJ48	A0A024R3W6,A0A172Q3A1,A8K9V7,B0YJA4,O15230,O75340,P01133,P03950,P06576,P13688,P20827,P31151,P54760,Q4W5J1,Q6UVK1,Q8WWQ8,Q8WZ75,Q9BX67,Q9H461,Q9Y4D7,P02452,A0A024R878,Q99835,Q9ULI3,A8K9D8,A0A024R5H1,A0A024R6R4,I3L1J2,A0A024RAE4,P07996,P05556,P80108,Q5JRA6,Q86T13,Q13591,P02458,Q6V0I7,P98164,Q7Z7M0,Q14126,P20333,Q96JQ0,Q13308,P02461,P02753,P19021,P35555,P78527,P98161,Q5SZK8,A0A024R9Q1,A0A140VKF3,B0Z…	0.0637295	0.468767	0.116279
GO:0050890	cognition	P	3	14	125	1830	0.024	0.00765027	over	A0A024R7D5,A0A140VJC8,P05556	O00144,P17900,A0A024R9B4,A0A140VJG8,A6NL88,P09172,A0A140VKF3,P05937,A0A024R7D5,B0ZBE2,P61160,A0A024RDA0,A0A140VJC8,P05556	0.0650587	0.468767	0.214286
GO:0001701	in utero embryonic development	P	3	14	125	1830	0.024	0.00765027	over	P05556,P13671,Q9ULI3	P98161,B0LPF3,O43278,O43291,P05787,P08727,A0A024R1N1,O60494,P01031,P05556,P13671,P16234,Q99835,Q9ULI3	0.0650587	0.468767	0.214286
GO:0007018	microtubule-based movement	P	3	14	125	1830	0.024	0.00765027	over	A0A140VJC8,A0A024QZ62,A0A1W2PPS5	A0A140VJC8,P11142,A0A024RBA9,A0A024RAI1,P61160,P09936,A6NIR2,P36405,A0A024RAE4,A0A024QZ62,P04792,A0A0G2JMZ6,A0A140VKE9,A0A1W2PPS5	0.0650587	0.468767	0.214286
GO:0007611	learning or memory	P	3	14	125	1830	0.024	0.00765027	over	A0A024R7D5,A0A140VJC8,P05556	A0A024R9B4,A0A140VJG8,A6NL88,P09172,A0A140VKF3,P05937,A0A024R7D5,B0ZBE2,P61160,A0A024RDA0,A0A140VJC8,P05556,O00144,P17900	0.0650587	0.468767	0.214286
GO:0046916	cellular transition metal ion homeostasis	P	3	14	125	1830	0.024	0.00765027	over	A0A140VJC8,A5PL27,P06702	A0A024R824,A0A140VJC8,A0A024R525,A5PL27,B4E1B2,G3V0E5,P02787,P02790,P02792,P21399,P38606,Q53TN4,P05109,P06702	0.0650587	0.468767	0.214286
GO:0006351	transcription, DNA-templated	P	9	75	125	1830	0.072	0.0409836	over	Q9H461,B2R4R0,A0A024R228,Q9GZX9,Q5IJ48,Q92859,P02452,A0A140VJC8,P06702	A0A024R638,A0A0S2Z4R6,H9ZYJ2,P20827,P27797,Q14894,Q8IUX7,Q99835,Q9H461,Q9UM47,P98161,B2R4R0,O60869,P49773,Q13404,Q92522,A0A024R228,A0A024R324,P07737,P19021,Q04760,Q96H20,Q9Y4D7,P03950,P21333,P30044,A8K660,P01258,P11142,P12931,P27348,P31946,P80723,Q14393,Q9HD42,A0A0A0MTQ4,Q12841,Q7Z7M0,Q99988,Q9GZX9,Q5IJ48,Q92859,A0A024R1Y8,P98164,P04040,P35555,P01133,P02452,Q13145,A0A024R878,A0A024R8S3,A0A024RDR0…	0.0651857	0.468767	0.12
GO:0097659	nucleic acid-templated transcription	P	9	75	125	1830	0.072	0.0409836	over	Q9H461,B2R4R0,A0A024R228,Q9GZX9,Q5IJ48,Q92859,P02452,A0A140VJC8,P06702	A0A024R638,A0A0S2Z4R6,H9ZYJ2,P20827,P27797,Q14894,Q8IUX7,Q99835,Q9H461,Q9UM47,P98161,A0A024RDW8,B2R4R0,O60869,P49773,Q13404,Q92522,A0A024R228,A0A024R324,P07737,P19021,Q04760,Q96H20,Q9Y4D7,P03950,P21333,P30044,A8K660,P01258,P11142,P12931,P27348,P31946,P80723,Q14393,Q9HD42,A0A0A0MTQ4,Q12841,Q7Z7M0,Q99988,Q9GZX9,Q5IJ48,Q92859,A0A024R1Y8,P98164,P04040,P35555,P01133,P02452,Q13145,A0A024R878,A0A024R8S3…	0.0651857	0.468767	0.12
GO:0044425	membrane part	C	48	584	125	1830	0.384	0.319126	over	Q07954,A0A024R7D5,A0A087X0T8,A0A096LP69,A0A0A0N0L5,A0A0G2JMW3,A0A140VJC8,A0A140VJE6,A0A1W2PQB1,A1L4F5,A1YVW6,A4GW21,A8K309,A8K7T4,B1AMW1,B2R831,B2RCB8,B3KWI4,B4DPV8,B4DSX5,B4E0V9,B7Z5W1,B7ZKQ2,D6RF86,H0YBZ2,Q5IJ48,Q6EMK4,Q86T13,Q8TBP5,Q9H461,Q9ULI3,P09619,A0A024RDY3,O75487,P02671,P05556,P26842,Q92859,A0A024RCJ0,B7Z3L6,O00241,O75051,P54760,Q9UN70,P13671,A0A024R5L2,A0A024QZ62,A0A024R816	P04083,P07911,P20160,P60022,Q03405,Q9UGM3,A0A024R6Y2,A0A024R7M0,A0A024R8U8,A0A024RAR8,O00144,O75340,P09936,P11021,P14625,P22680,P27824,P55072,P61026,Q13445,Q15084,Q24JP5,Q5JRA6,Q5SGD2,Q6UWI4,Q9BS26,Q9NQ38,Q9NZU1,Q9UM47,O60494,P02787,P98164,Q07954,Q7Z4F1,C9JFR7,Q16651,Q96MG2,A0A024QYX2,A0A024QZ94,A0A024R052,A0A024R0A0,A0A024R0A1,A0A024R0Q4,A0A024R1G8,A0A024R1M3,A0A024R2G1,A0A024R2S8,A0A024R2W4,A0A…	0.0666636	0.468767	0.0821918
GO:0090287	regulation of cellular response to growth factor stimulus	P	4	23	125	1830	0.032	0.0125683	over	Q6EMK4,Q5IJ48,Q92859,Q9GZX9	A0A024R5H1,A0A024R878,A0A0A0MTQ4,A0A024R7I0,A0A140VK69,P07996,P11021,Q13145,Q6EMK4,Q6YHK3,Q92896,Q5IJ48,Q92859,Q9GZX9,A0A024R1Y8,P98164,O75340,P35555,P35052,Q6UWI4,Q8IWU5,A0A024RB05,P07585	0.0667672	0.468767	0.173913
GO:0009636	response to toxic substance	P	6	43	125	1830	0.048	0.0234973	over	P00338,P02452,P09619,P24821,P26842,A0A024R5G2	A0A140VJL3,A0A1C7CYX9,P05362,P09172,P05089,P00966,Q99497,P05164,P06727,P32119,Q06830,A0A024R7V4,P19320,Q8N2G4,P00338,P00738,P02452,P04040,P09619,P12931,P18827,A0A024R324,A8K660,P02753,P05109,P06396,P09211,P15428,P24821,P26842,P61160,Q12929,O95154,A0A140VJJ2,P11766,A0A024R5G2,P04083,P30530,A0A024R824,Q15847,P60709,P30041,A0A024R6G3	0.0682944	0.468767	0.139535
GO:0060981	cell migration involved in coronary angiogenesis	P	1	1	125	1830	0.008	0.000546448	over	P09619	P09619	0.068306	0.468767	1
GO:0034667	integrin alpha3-beta1 complex	C	1	1	125	1830	0.008	0.000546448	over	P05556	P05556	0.068306	0.468767	1
GO:0061771	response to caloric restriction	P	1	1	125	1830	0.008	0.000546448	over	A0A024R7D5	A0A024R7D5	0.068306	0.468767	1
GO:0033599	regulation of mammary gland epithelial cell proliferation	P	1	1	125	1830	0.008	0.000546448	over	G3XAK1	G3XAK1	0.068306	0.468767	1
GO:0035235	ionotropic glutamate receptor signaling pathway	P	1	1	125	1830	0.008	0.000546448	over	A0A140VJC8	A0A140VJC8	0.068306	0.468767	1
GO:0010875	positive regulation of cholesterol efflux	P	1	1	125	1830	0.008	0.000546448	over	Q07954	Q07954	0.068306	0.468767	1
GO:0016849	phosphorus-oxygen lyase activity	F	1	1	125	1830	0.008	0.000546448	over	A0A140VJE6	A0A140VJE6	0.068306	0.468767	1
GO:0071874	cellular response to norepinephrine stimulus	P	1	1	125	1830	0.008	0.000546448	over	A0A140VJC8	A0A140VJC8	0.068306	0.468767	1
GO:0071799	cellular response to prostaglandin D stimulus	P	1	1	125	1830	0.008	0.000546448	over	P24821	P24821	0.068306	0.468767	1
GO:0072223	metanephric glomerular mesangium development	P	1	1	125	1830	0.008	0.000546448	over	P09619	P09619	0.068306	0.468767	1
GO:0060437	lung growth	P	1	1	125	1830	0.008	0.000546448	over	P09619	P09619	0.068306	0.468767	1
GO:0060739	mesenchymal-epithelial cell signaling involved in prostate gland development	P	1	1	125	1830	0.008	0.000546448	over	P24821	P24821	0.068306	0.468767	1
GO:1900238	regulation of metanephric mesenchymal cell migration by platelet-derived growth factor receptor-beta signaling pathway	P	1	1	125	1830	0.008	0.000546448	over	P09619	P09619	0.068306	0.468767	1
GO:0034666	integrin alpha2-beta1 complex	C	1	1	125	1830	0.008	0.000546448	over	P05556	P05556	0.068306	0.468767	1
GO:1905709	negative regulation of membrane permeability	P	1	1	125	1830	0.008	0.000546448	over	Q9ULI3	Q9ULI3	0.068306	0.468767	1
GO:0021935	cerebellar granule cell precursor tangential migration	P	1	1	125	1830	0.008	0.000546448	over	O75051	O75051	0.068306	0.468767	1
GO:0099645	neurotransmitter receptor localization to postsynaptic specialization membrane	P	1	1	125	1830	0.008	0.000546448	over	O75487	O75487	0.068306	0.468767	1
GO:0051124	synaptic growth at neuromuscular junction	P	1	1	125	1830	0.008	0.000546448	over	A0A140VJC8	A0A140VJC8	0.068306	0.468767	1
GO:0072111	cell proliferation involved in kidney development	P	1	1	125	1830	0.008	0.000546448	over	P09619	P09619	0.068306	0.468767	1
GO:0032373	positive regulation of sterol transport	P	1	1	125	1830	0.008	0.000546448	over	Q07954	Q07954	0.068306	0.468767	1
GO:0035606	peptidyl-cysteine S-trans-nitrosylation	P	1	1	125	1830	0.008	0.000546448	over	P06702	P06702	0.068306	0.468767	1
GO:0060696	regulation of phospholipid catabolic process	P	1	1	125	1830	0.008	0.000546448	over	A0A024R7D5	A0A024R7D5	0.068306	0.468767	1
GO:0098966	perisynaptic extracellular matrix	C	1	1	125	1830	0.008	0.000546448	over	P24821	P24821	0.068306	0.468767	1
GO:0098935	dendritic transport	P	1	1	125	1830	0.008	0.000546448	over	A0A024QZ62	A0A024QZ62	0.068306	0.468767	1
GO:0035748	myelin sheath abaxonal region	C	1	1	125	1830	0.008	0.000546448	over	P05556	P05556	0.068306	0.468767	1
GO:0072203	cell proliferation involved in metanephros development	P	1	1	125	1830	0.008	0.000546448	over	P09619	P09619	0.068306	0.468767	1
GO:0035793	positive regulation of metanephric mesenchymal cell migration by platelet-derived growth factor receptor-beta signaling pathway	P	1	1	125	1830	0.008	0.000546448	over	P09619	P09619	0.068306	0.468767	1
GO:0010470	regulation of gastrulation	P	1	1	125	1830	0.008	0.000546448	over	Q5IJ48	Q5IJ48	0.068306	0.468767	1
GO:0006044	N-acetylglucosamine metabolic process	P	1	1	125	1830	0.008	0.000546448	over	D6R917	D6R917	0.068306	0.468767	1
GO:2000260	regulation of blood coagulation, common pathway	P	1	1	125	1830	0.008	0.000546448	over	P02671	P02671	0.068306	0.468767	1
GO:0038195	urokinase plasminogen activator signaling pathway	P	1	1	125	1830	0.008	0.000546448	over	P55000	P55000	0.068306	0.468767	1
GO:0050884	neuromuscular process controlling posture	P	1	1	125	1830	0.008	0.000546448	over	P55000	P55000	0.068306	0.468767	1
GO:0034694	response to prostaglandin	P	1	1	125	1830	0.008	0.000546448	over	P24821	P24821	0.068306	0.468767	1
GO:0060978	angiogenesis involved in coronary vascular morphogenesis	P	1	1	125	1830	0.008	0.000546448	over	P09619	P09619	0.068306	0.468767	1
GO:0004992	platelet activating factor receptor activity	F	1	1	125	1830	0.008	0.000546448	over	P09619	P09619	0.068306	0.468767	1
GO:0047708	biotinidase activity	F	1	1	125	1830	0.008	0.000546448	over	P43251	P43251	0.068306	0.468767	1
GO:1903978	regulation of microglial cell activation	P	1	1	125	1830	0.008	0.000546448	over	A0A024R7D5	A0A024R7D5	0.068306	0.468767	1
GO:0035739	CD4-positive, alpha-beta T cell proliferation	P	1	1	125	1830	0.008	0.000546448	over	Q9GZX9	Q9GZX9	0.068306	0.468767	1
GO:2000591	positive regulation of metanephric mesenchymal cell migration	P	1	1	125	1830	0.008	0.000546448	over	P09619	P09619	0.068306	0.468767	1
GO:2000561	regulation of CD4-positive, alpha-beta T cell proliferation	P	1	1	125	1830	0.008	0.000546448	over	Q9GZX9	Q9GZX9	0.068306	0.468767	1
GO:0035441	cell migration involved in vasculogenesis	P	1	1	125	1830	0.008	0.000546448	over	P09619	P09619	0.068306	0.468767	1
GO:0004342	glucosamine-6-phosphate deaminase activity	F	1	1	125	1830	0.008	0.000546448	over	D6R917	D6R917	0.068306	0.468767	1
GO:2000489	regulation of hepatic stellate cell activation	P	1	1	125	1830	0.008	0.000546448	over	P09619	P09619	0.068306	0.468767	1
GO:0060512	prostate gland morphogenesis	P	1	1	125	1830	0.008	0.000546448	over	P24821	P24821	0.068306	0.468767	1
GO:0060447	bud outgrowth involved in lung branching	P	1	1	125	1830	0.008	0.000546448	over	P24821	P24821	0.068306	0.468767	1
GO:0043631	RNA polyadenylation	P	1	1	125	1830	0.008	0.000546448	over	A0A140VJC8	A0A140VJC8	0.068306	0.468767	1
GO:0016964	alpha-2 macroglobulin receptor activity	F	1	1	125	1830	0.008	0.000546448	over	Q07954	Q07954	0.068306	0.468767	1
GO:1901071	glucosamine-containing compound metabolic process	P	1	1	125	1830	0.008	0.000546448	over	D6R917	D6R917	0.068306	0.468767	1
GO:1903979	negative regulation of microglial cell activation	P	1	1	125	1830	0.008	0.000546448	over	A0A024R7D5	A0A024R7D5	0.068306	0.468767	1
GO:0048102	autophagic cell death	P	1	1	125	1830	0.008	0.000546448	over	A0A024RDY3	A0A024RDY3	0.068306	0.468767	1
GO:0008413	8-oxo-7,8-dihydroguanosine triphosphate pyrophosphatase activity	F	1	1	125	1830	0.008	0.000546448	over	A0A024R819	A0A024R819	0.068306	0.468767	1
GO:0017186	peptidyl-pyroglutamic acid biosynthetic process, using glutaminyl-peptide cyclotransferase	P	1	1	125	1830	0.008	0.000546448	over	Q16769	Q16769	0.068306	0.468767	1
GO:0004383	guanylate cyclase activity	F	1	1	125	1830	0.008	0.000546448	over	A0A140VJE6	A0A140VJE6	0.068306	0.468767	1
GO:0021934	hindbrain tangential cell migration	P	1	1	125	1830	0.008	0.000546448	over	O75051	O75051	0.068306	0.468767	1
GO:0098696	regulation of neurotransmitter receptor localization to postsynaptic specialization membrane	P	1	1	125	1830	0.008	0.000546448	over	O75487	O75487	0.068306	0.468767	1
GO:0070735	protein-glycine ligase activity	F	1	1	125	1830	0.008	0.000546448	over	A0A0A6YYG9	A0A0A6YYG9	0.068306	0.468767	1
GO:0030226	apolipoprotein receptor activity	F	1	1	125	1830	0.008	0.000546448	over	Q07954	Q07954	0.068306	0.468767	1
GO:0090271	positive regulation of fibroblast growth factor production	P	1	1	125	1830	0.008	0.000546448	over	Q9ULI3	Q9ULI3	0.068306	0.468767	1
GO:0060740	prostate gland epithelium morphogenesis	P	1	1	125	1830	0.008	0.000546448	over	P24821	P24821	0.068306	0.468767	1
GO:0016724	oxidoreductase activity, oxidizing metal ions, oxygen as acceptor	F	1	1	125	1830	0.008	0.000546448	over	A5PL27	A5PL27	0.068306	0.468767	1
GO:0032469	endoplasmic reticulum calcium ion homeostasis	P	1	1	125	1830	0.008	0.000546448	over	A0A140VJC8	A0A140VJC8	0.068306	0.468767	1
GO:0005019	platelet-derived growth factor beta-receptor activity	F	1	1	125	1830	0.008	0.000546448	over	P09619	P09619	0.068306	0.468767	1
GO:0099544	perisynaptic space	C	1	1	125	1830	0.008	0.000546448	over	P24821	P24821	0.068306	0.468767	1
GO:0071693	protein transport within extracellular region	P	1	1	125	1830	0.008	0.000546448	over	P43652	P43652	0.068306	0.468767	1
GO:2000587	negative regulation of platelet-derived growth factor receptor-beta signaling pathway	P	1	1	125	1830	0.008	0.000546448	over	Q07954	Q07954	0.068306	0.468767	1
GO:0061842	microtubule organizing center localization	P	1	1	125	1830	0.008	0.000546448	over	O75051	O75051	0.068306	0.468767	1
GO:0010899	regulation of phosphatidylcholine catabolic process	P	1	1	125	1830	0.008	0.000546448	over	A0A024R7D5	A0A024R7D5	0.068306	0.468767	1
GO:1990851	Wnt-Frizzled-LRP5/6 complex	C	1	1	125	1830	0.008	0.000546448	over	Q9H461	Q9H461	0.068306	0.468767	1
GO:0032010	phagolysosome	C	1	1	125	1830	0.008	0.000546448	over	A0A024RDY3	A0A024RDY3	0.068306	0.468767	1
GO:2000586	regulation of platelet-derived growth factor receptor-beta signaling pathway	P	1	1	125	1830	0.008	0.000546448	over	Q07954	Q07954	0.068306	0.468767	1
GO:0150079	negative regulation of neuroinflammatory response	P	1	1	125	1830	0.008	0.000546448	over	A0A024R7D5	A0A024R7D5	0.068306	0.468767	1
GO:0009975	cyclase activity	F	1	1	125	1830	0.008	0.000546448	over	A0A140VJE6	A0A140VJE6	0.068306	0.468767	1
GO:0072262	metanephric glomerular mesangial cell proliferation involved in metanephros development	P	1	1	125	1830	0.008	0.000546448	over	P09619	P09619	0.068306	0.468767	1
GO:0045475	locomotor rhythm	P	1	1	125	1830	0.008	0.000546448	over	A0A140VJE4	A0A140VJE4	0.068306	0.468767	1
GO:0035733	hepatic stellate cell activation	P	1	1	125	1830	0.008	0.000546448	over	P09619	P09619	0.068306	0.468767	1
GO:0046633	alpha-beta T cell proliferation	P	1	1	125	1830	0.008	0.000546448	over	Q9GZX9	Q9GZX9	0.068306	0.468767	1
GO:0039706	co-receptor binding	F	1	1	125	1830	0.008	0.000546448	over	Q92859	Q92859	0.068306	0.468767	1
GO:0042474	middle ear morphogenesis	P	1	1	125	1830	0.008	0.000546448	over	A0A140VJE4	A0A140VJE4	0.068306	0.468767	1
GO:0072284	metanephric S-shaped body morphogenesis	P	1	1	125	1830	0.008	0.000546448	over	P09619	P09619	0.068306	0.468767	1
GO:0071798	response to prostaglandin D	P	1	1	125	1830	0.008	0.000546448	over	P24821	P24821	0.068306	0.468767	1
GO:0035253	ciliary rootlet	C	1	1	125	1830	0.008	0.000546448	over	A0A140VJC8	A0A140VJC8	0.068306	0.468767	1
GO:0016199	axon midline choice point recognition	P	1	1	125	1830	0.008	0.000546448	over	A0A140VJC8	A0A140VJC8	0.068306	0.468767	1
GO:0032376	positive regulation of cholesterol transport	P	1	1	125	1830	0.008	0.000546448	over	Q07954	Q07954	0.068306	0.468767	1
GO:0072537	fibroblast activation	P	1	1	125	1830	0.008	0.000546448	over	P09619	P09619	0.068306	0.468767	1
GO:0071306	cellular response to vitamin E	P	1	1	125	1830	0.008	0.000546448	over	P02452	P02452	0.068306	0.468767	1
GO:0001886	endothelial cell morphogenesis	P	1	1	125	1830	0.008	0.000546448	over	Q9ULI3	Q9ULI3	0.068306	0.468767	1
GO:0061302	smooth muscle cell-matrix adhesion	P	1	1	125	1830	0.008	0.000546448	over	A0A024RCJ0	A0A024RCJ0	0.068306	0.468767	1
GO:0060763	mammary duct terminal end bud growth	P	1	1	125	1830	0.008	0.000546448	over	G3XAK1	G3XAK1	0.068306	0.468767	1
GO:0048669	collateral sprouting in absence of injury	P	1	1	125	1830	0.008	0.000546448	over	A0A140VJC8	A0A140VJC8	0.068306	0.468767	1
GO:0044194	cytolytic granule	C	1	1	125	1830	0.008	0.000546448	over	A0A024RDY3	A0A024RDY3	0.068306	0.468767	1
GO:0031123	RNA 3'-end processing	P	1	1	125	1830	0.008	0.000546448	over	A0A140VJC8	A0A140VJC8	0.068306	0.468767	1
GO:0033601	positive regulation of mammary gland epithelial cell proliferation	P	1	1	125	1830	0.008	0.000546448	over	G3XAK1	G3XAK1	0.068306	0.468767	1
GO:0061888	regulation of astrocyte activation	P	1	1	125	1830	0.008	0.000546448	over	A0A024R7D5	A0A024R7D5	0.068306	0.468767	1
GO:0051233	spindle midzone	C	1	1	125	1830	0.008	0.000546448	over	A0A140VJC8	A0A140VJC8	0.068306	0.468767	1
GO:0051563	smooth endoplasmic reticulum calcium ion homeostasis	P	1	1	125	1830	0.008	0.000546448	over	A0A140VJC8	A0A140VJC8	0.068306	0.468767	1
GO:0018200	peptidyl-glutamic acid modification	P	1	1	125	1830	0.008	0.000546448	over	A0A0A6YYG9	A0A0A6YYG9	0.068306	0.468767	1
GO:0016198	axon choice point recognition	P	1	1	125	1830	0.008	0.000546448	over	A0A140VJC8	A0A140VJC8	0.068306	0.468767	1
GO:1990812	growth cone filopodium	C	1	1	125	1830	0.008	0.000546448	over	A0A140VJC8	A0A140VJC8	0.068306	0.468767	1
GO:0003839	gamma-glutamylcyclotransferase activity	F	1	1	125	1830	0.008	0.000546448	over	A0A090N7V5	A0A090N7V5	0.068306	0.468767	1
GO:0018199	peptidyl-glutamine modification	P	1	1	125	1830	0.008	0.000546448	over	Q16769	Q16769	0.068306	0.468767	1
GO:0003017	lymph circulation	P	1	1	125	1830	0.008	0.000546448	over	Q9ULI3	Q9ULI3	0.068306	0.468767	1
GO:0004322	ferroxidase activity	F	1	1	125	1830	0.008	0.000546448	over	A5PL27	A5PL27	0.068306	0.468767	1
GO:0034681	integrin alpha11-beta1 complex	C	1	1	125	1830	0.008	0.000546448	over	P05556	P05556	0.068306	0.468767	1
GO:0035592	establishment of protein localization to extracellular region	P	1	1	125	1830	0.008	0.000546448	over	P43652	P43652	0.068306	0.468767	1
GO:2000491	positive regulation of hepatic stellate cell activation	P	1	1	125	1830	0.008	0.000546448	over	P09619	P09619	0.068306	0.468767	1
GO:0030549	acetylcholine receptor activator activity	F	1	1	125	1830	0.008	0.000546448	over	P55000	P55000	0.068306	0.468767	1
GO:0008431	vitamin E binding	F	1	1	125	1830	0.008	0.000546448	over	P43652	P43652	0.068306	0.468767	1
GO:0005595	collagen type XII trimer	C	1	1	125	1830	0.008	0.000546448	over	D6RGG3	D6RGG3	0.068306	0.468767	1
GO:1902618	cellular response to fluoride	P	1	1	125	1830	0.008	0.000546448	over	P02452	P02452	0.068306	0.468767	1
GO:2000562	negative regulation of CD4-positive, alpha-beta T cell proliferation	P	1	1	125	1830	0.008	0.000546448	over	Q9GZX9	Q9GZX9	0.068306	0.468767	1
GO:0047429	nucleoside-triphosphate diphosphatase activity	F	1	1	125	1830	0.008	0.000546448	over	A0A024R819	A0A024R819	0.068306	0.468767	1
GO:0004003	ATP-dependent DNA helicase activity	F	1	1	125	1830	0.008	0.000546448	over	J3QSE8	J3QSE8	0.068306	0.468767	1
GO:0150077	regulation of neuroinflammatory response	P	1	1	125	1830	0.008	0.000546448	over	A0A024R7D5	A0A024R7D5	0.068306	0.468767	1
GO:0010753	positive regulation of cGMP-mediated signaling	P	1	1	125	1830	0.008	0.000546448	over	A0A140VJE6	A0A140VJE6	0.068306	0.468767	1
GO:0006768	biotin metabolic process	P	1	1	125	1830	0.008	0.000546448	over	P43251	P43251	0.068306	0.468767	1
GO:2000299	negative regulation of Rho-dependent protein serine/threonine kinase activity	P	1	1	125	1830	0.008	0.000546448	over	Q9ULI3	Q9ULI3	0.068306	0.468767	1
GO:0034678	integrin alpha8-beta1 complex	C	1	1	125	1830	0.008	0.000546448	over	P05556	P05556	0.068306	0.468767	1
GO:1990761	growth cone lamellipodium	C	1	1	125	1830	0.008	0.000546448	over	A0A140VJC8	A0A140VJC8	0.068306	0.468767	1
GO:0007617	mating behavior	P	1	1	125	1830	0.008	0.000546448	over	A0A140VJC8	A0A140VJC8	0.068306	0.468767	1
GO:0061474	phagolysosome membrane	C	1	1	125	1830	0.008	0.000546448	over	A0A024RDY3	A0A024RDY3	0.068306	0.468767	1
GO:0030229	very-low-density lipoprotein particle receptor activity	F	1	1	125	1830	0.008	0.000546448	over	A0A024R7D5	A0A024R7D5	0.068306	0.468767	1
GO:0045579	positive regulation of B cell differentiation	P	1	1	125	1830	0.008	0.000546448	over	P26842	P26842	0.068306	0.468767	1
GO:0099633	protein localization to postsynaptic specialization membrane	P	1	1	125	1830	0.008	0.000546448	over	O75487	O75487	0.068306	0.468767	1
GO:0072109	glomerular mesangium development	P	1	1	125	1830	0.008	0.000546448	over	P09619	P09619	0.068306	0.468767	1
GO:0016322	neuron remodeling	P	1	1	125	1830	0.008	0.000546448	over	A0A140VJC8	A0A140VJC8	0.068306	0.468767	1
GO:0060638	mesenchymal-epithelial cell signaling	P	1	1	125	1830	0.008	0.000546448	over	P24821	P24821	0.068306	0.468767	1
GO:1901505	carbohydrate derivative transmembrane transporter activity	F	1	1	125	1830	0.008	0.000546448	over	B7Z3L6	B7Z3L6	0.068306	0.468767	1
GO:0046640	regulation of alpha-beta T cell proliferation	P	1	1	125	1830	0.008	0.000546448	over	Q9GZX9	Q9GZX9	0.068306	0.468767	1
GO:0005415	nucleoside:sodium symporter activity	F	1	1	125	1830	0.008	0.000546448	over	B7Z3L6	B7Z3L6	0.068306	0.468767	1
GO:0097449	astrocyte projection	C	1	1	125	1830	0.008	0.000546448	over	A0A140VJC8	A0A140VJC8	0.068306	0.468767	1
GO:0072050	S-shaped body morphogenesis	P	1	1	125	1830	0.008	0.000546448	over	P09619	P09619	0.068306	0.468767	1
GO:0090269	fibroblast growth factor production	P	1	1	125	1830	0.008	0.000546448	over	Q9ULI3	Q9ULI3	0.068306	0.468767	1
GO:0044691	tooth eruption	P	1	1	125	1830	0.008	0.000546448	over	P02452	P02452	0.068306	0.468767	1
GO:0031124	mRNA 3'-end processing	P	1	1	125	1830	0.008	0.000546448	over	A0A140VJC8	A0A140VJC8	0.068306	0.468767	1
GO:0050436	microfibril binding	F	1	1	125	1830	0.008	0.000546448	over	B7ZLY3	B7ZLY3	0.068306	0.468767	1
GO:0071379	cellular response to prostaglandin stimulus	P	1	1	125	1830	0.008	0.000546448	over	P24821	P24821	0.068306	0.468767	1
GO:1902617	response to fluoride	P	1	1	125	1830	0.008	0.000546448	over	P02452	P02452	0.068306	0.468767	1
GO:0048333	mesodermal cell differentiation	P	1	1	125	1830	0.008	0.000546448	over	P05556	P05556	0.068306	0.468767	1
GO:0003678	DNA helicase activity	F	1	1	125	1830	0.008	0.000546448	over	J3QSE8	J3QSE8	0.068306	0.468767	1
GO:0072377	blood coagulation, common pathway	P	1	1	125	1830	0.008	0.000546448	over	P02671	P02671	0.068306	0.468767	1
GO:0005337	nucleoside transmembrane transporter activity	F	1	1	125	1830	0.008	0.000546448	over	B7Z3L6	B7Z3L6	0.068306	0.468767	1
GO:0051642	centrosome localization	P	1	1	125	1830	0.008	0.000546448	over	O75051	O75051	0.068306	0.468767	1
GO:0061889	negative regulation of astrocyte activation	P	1	1	125	1830	0.008	0.000546448	over	A0A024R7D5	A0A024R7D5	0.068306	0.468767	1
GO:1990430	extracellular matrix protein binding	F	1	1	125	1830	0.008	0.000546448	over	Q86T13	Q86T13	0.068306	0.468767	1
GO:0045569	TRAIL binding	F	1	1	125	1830	0.008	0.000546448	over	B2R831	B2R831	0.068306	0.468767	1
GO:0034677	integrin alpha7-beta1 complex	C	1	1	125	1830	0.008	0.000546448	over	P05556	P05556	0.068306	0.468767	1
GO:0010710	regulation of collagen catabolic process	P	1	1	125	1830	0.008	0.000546448	over	P05556	P05556	0.068306	0.468767	1
GO:1902473	regulation of protein localization to synapse	P	1	1	125	1830	0.008	0.000546448	over	O75487	O75487	0.068306	0.468767	1
GO:0099029	anchored component of presynaptic active zone membrane	C	1	1	125	1830	0.008	0.000546448	over	A0A024QZ62	A0A024QZ62	0.068306	0.468767	1
GO:0002265	astrocyte activation involved in immune response	P	1	1	125	1830	0.008	0.000546448	over	Q07954	Q07954	0.068306	0.468767	1
GO:0015932	nucleobase-containing compound transmembrane transporter activity	F	1	1	125	1830	0.008	0.000546448	over	B7Z3L6	B7Z3L6	0.068306	0.468767	1
GO:0060602	branch elongation of an epithelium	P	1	1	125	1830	0.008	0.000546448	over	P24821	P24821	0.068306	0.468767	1
GO:0099535	synapse-associated extracellular matrix	C	1	1	125	1830	0.008	0.000546448	over	P24821	P24821	0.068306	0.468767	1
GO:0034665	integrin alpha1-beta1 complex	C	1	1	125	1830	0.008	0.000546448	over	P05556	P05556	0.068306	0.468767	1
GO:0032050	clathrin heavy chain binding	F	1	1	125	1830	0.008	0.000546448	over	Q07954	Q07954	0.068306	0.468767	1
GO:0019239	deaminase activity	F	1	1	125	1830	0.008	0.000546448	over	D6R917	D6R917	0.068306	0.468767	1
GO:0046642	negative regulation of alpha-beta T cell proliferation	P	1	1	125	1830	0.008	0.000546448	over	Q9GZX9	Q9GZX9	0.068306	0.468767	1
GO:0018094	protein polyglycylation	P	1	1	125	1830	0.008	0.000546448	over	A0A0A6YYG9	A0A0A6YYG9	0.068306	0.468767	1
GO:0071873	response to norepinephrine	P	1	1	125	1830	0.008	0.000546448	over	A0A140VJC8	A0A140VJC8	0.068306	0.468767	1
GO:0097443	sorting endosome	C	1	1	125	1830	0.008	0.000546448	over	A0A024R7D5	A0A024R7D5	0.068306	0.468767	1
GO:0060039	pericardium development	P	1	1	125	1830	0.008	0.000546448	over	Q9ULI3	Q9ULI3	0.068306	0.468767	1
GO:0072049	comma-shaped body morphogenesis	P	1	1	125	1830	0.008	0.000546448	over	P09619	P09619	0.068306	0.468767	1
GO:0072278	metanephric comma-shaped body morphogenesis	P	1	1	125	1830	0.008	0.000546448	over	P09619	P09619	0.068306	0.468767	1
GO:0033598	mammary gland epithelial cell proliferation	P	1	1	125	1830	0.008	0.000546448	over	G3XAK1	G3XAK1	0.068306	0.468767	1
GO:2000261	negative regulation of blood coagulation, common pathway	P	1	1	125	1830	0.008	0.000546448	over	P02671	P02671	0.068306	0.468767	1
GO:0034680	integrin alpha10-beta1 complex	C	1	1	125	1830	0.008	0.000546448	over	P05556	P05556	0.068306	0.468767	1
GO:0098639	collagen binding involved in cell-matrix adhesion	F	1	1	125	1830	0.008	0.000546448	over	P05556	P05556	0.068306	0.468767	1
GO:0030285	integral component of synaptic vesicle membrane	C	1	1	125	1830	0.008	0.000546448	over	A0A024RDY3	A0A024RDY3	0.068306	0.468767	1
GO:0001967	suckling behavior	P	1	1	125	1830	0.008	0.000546448	over	A0A140VJC8	A0A140VJC8	0.068306	0.468767	1
GO:0006378	mRNA polyadenylation	P	1	1	125	1830	0.008	0.000546448	over	A0A140VJC8	A0A140VJC8	0.068306	0.468767	1
GO:0055111	ingression involved in gastrulation with mouth forming second	P	1	1	125	1830	0.008	0.000546448	over	Q5IJ48	Q5IJ48	0.068306	0.468767	1
GO:1902683	regulation of receptor localization to synapse	P	1	1	125	1830	0.008	0.000546448	over	O75487	O75487	0.068306	0.468767	1
GO:0016603	glutaminyl-peptide cyclotransferase activity	F	1	1	125	1830	0.008	0.000546448	over	Q16769	Q16769	0.068306	0.468767	1
GO:0005584	collagen type I trimer	C	1	1	125	1830	0.008	0.000546448	over	P02452	P02452	0.068306	0.468767	1
GO:0071404	cellular response to low-density lipoprotein particle stimulus	P	1	1	125	1830	0.008	0.000546448	over	P05556	P05556	0.068306	0.468767	1
GO:0072110	glomerular mesangial cell proliferation	P	1	1	125	1830	0.008	0.000546448	over	P09619	P09619	0.068306	0.468767	1
GO:0045577	regulation of B cell differentiation	P	1	1	125	1830	0.008	0.000546448	over	P26842	P26842	0.068306	0.468767	1
GO:0090270	regulation of fibroblast growth factor production	P	1	1	125	1830	0.008	0.000546448	over	Q9ULI3	Q9ULI3	0.068306	0.468767	1
GO:0098937	anterograde dendritic transport	P	1	1	125	1830	0.008	0.000546448	over	A0A024QZ62	A0A024QZ62	0.068306	0.468767	1
GO:0046548	retinal rod cell development	P	1	1	125	1830	0.008	0.000546448	over	A0A140VJE4	A0A140VJE4	0.068306	0.468767	1
GO:0005886	plasma membrane	C	34	393	125	1830	0.272	0.214754	over	A0A024RDY3,P05556,A0A024RCJ0,B7Z3L6,O00241,O75051,P09619,P26842,P54760,Q07954,Q92859,Q9UN70,P13671,O75487,P02671,Q86T13,Q9ULI3,A0A024R7D5,A0A024R5L2,Q5IJ48,A0A024QZ62,Q9H461,A0A024R816,A0A0G2JMW3,A0A140VJC8,A0A140VJE6,A1YVW6,B0YJ88,B2RCB8,D6RF86,P06312,P06702,P0DOX5,Q6EMK4	P01040,P04083,P13645,P19957,P35908,Q02413,Q08554,Q14126,Q15828,Q86YZ3,A0A024RC42,A0A024RDY3,D9ZGF2,O75955,P05556,P05787,P08727,P12109,P19320,Q14315,A0A024RD80,A0A024R056,O60262,P04899,P08754,Q9UBI6,A0A024R3H7,A0A024R1N1,P05362,Q13740,Q8WUM4,A0A024RDT4,Q5VY43,A0A0B7NNM1,B4E0X1,A0A024R5H1,I6QTG3,P08582,P20827,P35052,P54826,Q16651,Q8NFP4,A0A024R882,A0A024R8Y3,A0A024R8Z0,A0A024R906,A0A024RCJ0,A8K2T6,…	0.0691895	0.473503	0.086514
GO:0007159	leukocyte cell-cell adhesion	P	5	33	125	1830	0.04	0.0180328	over	P26842,O00241,P05556,P06702,Q9GZX9	P09382,P12931,P27487,P98172,O95497,P00491,P04083,P15529,P19320,P18065,A0A0S2Z4R6,P05089,P13688,Q01151,P26842,A0A024R324,B0YJA4,O00241,A0A024R8Z0,P05556,Q9NZ53,Q9UGN4,P05109,P06702,P26038,P00966,Q5JRA6,P48061,P05362,Q9GZX9,A0A024R9G4,P06727,P07911	0.0696523	0.475149	0.151515
GO:0032774	RNA biosynthetic process	P	9	76	125	1830	0.072	0.0415301	over	Q9H461,B2R4R0,A0A024R228,Q9GZX9,Q5IJ48,Q92859,P02452,A0A140VJC8,P06702	A0A024R638,A0A0S2Z4R6,H9ZYJ2,P20827,P27797,Q14894,Q8IUX7,Q99835,Q9H461,Q9UM47,P98161,A0A024RDW8,B2R4R0,O60869,P49773,Q13404,Q92522,A0A024R228,A0A024R324,P07737,P19021,Q04760,Q96H20,Q9Y4D7,P03950,P21333,P30044,A8K660,P01258,P11142,P12931,P27348,P31946,P80723,Q14393,Q9HD42,A0A0A0MTQ4,Q12841,Q7Z7M0,Q99988,Q9GZX9,Q5IJ48,Q92859,A0A024R1Y8,P98164,P04040,P35555,P01133,P02452,Q13145,A0A024R878,A0A024R8S3…	0.0698178	0.475149	0.118421
GO:0031012	extracellular matrix	C	12	111	125	1830	0.096	0.0606557	over	B2R7N9,O75339,O75487,P02452,P02671,P06702,P24821,Q86T13,A0A087X0K0,B7ZLY3,D6RGG3,Q6EMK4	A0A024R6G3,A0A024R9J4,A0A087WWA5,A0A087WYV8,A0A0S2Z4F1,A0A140T8Y3,A0A140VJU8,A1L306,A1L4H1,B2R7N9,B4DRV4,B7Z9B8,G3V5V4,I6QTG3,J3QSU6,O15230,O75339,O75487,O95450,P00747,P01023,P02452,P02458,P02461,P02671,P02675,P02743,P02760,P02763,P02776,P02790,P03973,P04080,P04083,P04217,P05109,P05362,P06702,P06703,P06727,P07585,P07996,P08697,P08758,P09382,P10909,P12109,P13727,P14543,P14618,P14625,P19652,P23142,…	0.0704661	0.478133	0.108108
GO:0006928	movement of cell or subcellular component	P	17	172	125	1830	0.136	0.0939891	over	P05556,P54760,Q86T13,P06702,A0A1W2PPS5,Q92859,A0A140VJC8,G3XAK1,A0A024RCJ0,P09619,Q07954,O75051,P02452,P55000,P06312,Q5IJ48,A0A024QZ62	A0A024R638,O15230,P14138,P23528,P98172,Q13591,Q99835,P30530,P48061,Q14393,Q8NFP4,P05556,P54760,P80108,Q5JRA6,Q86T13,P18428,P05109,P06702,Q9BX67,P01258,P04083,P05362,A0A024R5H1,A0A024R878,Q96JQ0,Q9Y5K6,P06576,A0A0G2JMZ6,A0A140VKE9,A0A1W2PPS5,A0A024R319,A0A024R3W6,A0A024R5F9,A0A024R9B4,A0A0B4J269,A0A1C7CYX9,A8K9V7,H7BY57,O15020,P12931,P20827,P35052,Q15223,Q8WZ75,Q92859,Q9NY97,A0A024R452,Q13740,A0A1…	0.0706466	0.478133	0.0988372
GO:0016070	RNA metabolic process	P	10	88	125	1830	0.08	0.0480874	over	Q9H461,B2R4R0,A0A024R228,A0A140VJC8,Q9GZX9,Q5IJ48,Q92859,P02452,P06702,P07998	A0A024R638,A0A0S2Z4R6,H9ZYJ2,P20827,P27797,Q14894,Q8IUX7,Q99835,Q9H461,Q9UM47,P25398,P62913,P11142,Q15365,P98161,A0A024RDW8,B2R4R0,O60869,P49773,Q13404,Q92522,A0A024R228,A0A024R324,P07737,P19021,Q04760,Q96H20,H0Y8P4,A0A140VJC8,P34096,A0A024RA28,P10153,Q15181,Q9Y4D7,P03950,P21333,P30044,A8K660,P01258,P12931,P27348,P31946,P80723,Q14393,Q9HD42,A0A0A0MTQ4,Q12841,Q7Z7M0,Q99988,Q9GZX9,Q5IJ48,Q92859,A0A…	0.072364	0.487065	0.113636
GO:0048646	anatomical structure formation involved in morphogenesis	P	10	88	125	1830	0.08	0.0480874	over	P54760,Q9H461,Q5IJ48,Q9GZX9,O75051,P05556,Q86T13,P13671,P09619,P02452	A0A024R3W6,A0A172Q3A1,A8K9V7,B0YJA4,O15230,O75340,P01133,P03950,P06576,P13688,P20827,P31151,P54760,Q4W5J1,Q6UVK1,Q8WWQ8,Q8WZ75,Q9BX67,Q9H461,Q9Y4D7,A0A024R878,Q92692,Q5IJ48,Q9GZX9,O75051,P78527,Q8NES3,P23528,A0A024R9E9,A0A0A0MTQ4,O15031,O43278,O43291,P07737,P98164,A0A024RAE4,P07996,P05556,P80108,Q5JRA6,Q86T13,Q13591,A0A024R5H1,Q96JQ0,A0A024R1N1,P00558,P05937,A0A024R9Q1,A0A140VKF3,B0ZBE2,P02776,P0…	0.072364	0.487065	0.113636
GO:0009986	cell surface	C	12	112	125	1830	0.096	0.0612022	over	A0A024RDY3,O75487,P02671,P05556,P26842,Q86T13,Q9ULI3,A0A024R7D5,A0A140VJC8,O00241,P09619,Q6EMK4	A0A024R8Z0,A0A024RC61,A0A024RDA0,A0A024RDY3,A0A075B6S1,A0A087X1D0,A0A0A0MS14,A0A0A0MS15,A0A0B4J1U7,A0A0B4J1X5,A0A0B4J1X8,A0A0B4J1Y9,A0A0C4DH29,A0A0C4DH33,A0A0C4DH35,A0A0C4DH36,A0A0C4DH39,A0A0J9YX35,A0A0J9YXX1,A0M8Q6,A1L4H1,O75487,O75955,P00390,P01766,P01860,P01861,P02671,P02675,P05362,P05556,P07996,P08758,P16234,P18827,P19320,P20138,P26842,P27797,P48061,P78552,P98164,Q01151,Q13740,Q4W5J1,Q86T13,Q…	0.0744398	0.499003	0.107143
GO:0005198	structural molecule activity	F	9	77	125	1830	0.072	0.0420765	over	A0A087WTA8,A0A087WYX9,A0A0A0U994,D3DTX7,O75339,P02452,P02671,P24821,A0A087X0K0	P35555,A0A024RCA7,A2A3R5,B0ZBD0,P25398,P62913,A0A087WUZ3,A0A0B4J269,B3KPS3,O15020,P02533,P08727,P08779,P13647,P26038,P35527,P35908,P60709,P61160,P63261,P68371,Q9Y5K6,A0A024RDW8,A0A087WTA8,A0A087WYV8,A0A087WYX9,A0A087WZY5,A0A0A0U994,D3DTX7,O15230,O75339,P02452,P02458,P02461,P02671,P02675,P07996,P14543,P23142,P24821,P25940,P35442,P51884,Q07092,Q07507,Q13201,Q14112,Q16270,Q8IUX7,Q8NDA2,Q92626,Q9GZM7…	0.0746525	0.499003	0.116883
GO:0048731	system development	P	26	289	125	1830	0.208	0.157923	over	P02452,P54760,Q9H461,Q9ULI3,P05556,Q86T13,Q07954,Q92859,P43251,Q9GZX9,P09619,Q5IJ48,Q6EMK4,P06702,P24821,A0A140VJC8,A0A140VJE4,P00338,O75051,B2R7N9,G3XAK1,A0A024RCJ0,P26842,P13671,A0A024R7D5,O75487	P02452,P02458,P02461,P11117,P35555,Q06830,Q8IUX7,P98161,A0A024R3W6,A0A172Q3A1,A8K9V7,B0YJA4,O15230,O75340,P01133,P03950,P06576,P13688,P20827,P31151,P54760,Q4W5J1,Q6UVK1,Q8WWQ8,Q8WZ75,Q9BX67,Q9H461,Q9Y4D7,A0A024RDA0,O15240,P05362,Q8NES3,P12931,P16234,Q16849,P11021,A0A024R878,Q99835,Q9ULI3,A0A024RDR0,P02753,Q5SZK8,P04040,P18827,Q6V0I7,Q96JQ0,A0A024R638,P14138,P23528,P98172,Q13591,P30530,P48061,Q143…	0.0750015	0.499003	0.0899654
GO:0019222	regulation of metabolic process	P	24	263	125	1830	0.192	0.143716	over	Q9H461,P13671,A0A024R228,A0A140VJC8,P06702,A0A024R7D5,G3XAK1,P24821,O75339,P09619,P05556,Q9GZX9,A0A0A6YYJ4,P05543,Q5IJ48,P06312,P15169,Q92859,Q07954,P02452,P26842,P02671,P54760,Q9ULI3	P60709,A0A024R638,A0A0S2Z4R6,H9ZYJ2,P20827,P27797,Q14894,Q8IUX7,Q99835,Q9H461,Q9UM47,P25398,P62913,P01133,A0A087X0H5,P01031,P07996,P61088,Q13404,Q6UVK1,Q99988,P01023,Q9NZZ3,A0A024R3E3,O15031,P04792,A0A024R978,P23142,P78527,Q6YHK3,Q99497,A0A024R6B5,A0A024R878,J3KNB4,O75955,P00734,P01024,Q03405,Q14393,Q8WWA0,P13671,E9PNW4,P98161,P18669,P56537,O60869,P49773,Q92522,A0A024R228,A0A024R324,P07737,P19021…	0.0754265	0.499003	0.0912548
GO:0000302	response to reactive oxygen species	P	4	24	125	1830	0.032	0.0131148	over	P00338,P02452,P09619,A0A024R5G2	A0A0S2Z4R6,P04040,P05164,P06727,P32119,Q06830,P12931,P16234,P30044,P00338,P00738,P02452,P09619,P18827,A0A024R5G2,P04083,P05089,P30530,Q99497,P07996,A0A024R6G3,P09211,P31151,Q16849	0.0760499	0.499003	0.166667
GO:1902533	positive regulation of intracellular signal transduction	P	8	66	125	1830	0.064	0.0360656	over	A0A140VJE6,P09619,Q9H461,P26842,P05556,P02671,P54760,P06702	P01133,A0A087X0H5,P01031,P07996,P61088,Q13404,Q6UVK1,Q99988,A0A140VJE6,O43157,P00734,P04040,P07585,P09619,P12931,P16234,Q14393,P02461,P02790,A8K660,P09382,P21333,P26447,A0A024RDA0,I4AY87,P14138,A0A024R1U8,A0A024RC42,P20827,Q9UMX5,A0A024R452,Q9H461,P02776,A0A024RAE4,P08697,P26842,A0A024R7A8,P49773,A0A024R433,A0A024RD80,P00742,P05556,P30530,Q13591,Q99497,Q9UEF7,A0A024RB87,A0A024RDR0,A8KAH9,O15197,P…	0.0761997	0.499003	0.121212
GO:0001649	osteoblast differentiation	P	3	15	125	1830	0.024	0.00819672	over	Q9GZX9,P02452,P24821	A4D1U7,A0A024R433,Q86VV4,Q9GZX9,O00299,A0A024R7V4,A0A024RDE2,B2R4P9,P02452,P04040,P06576,P12109,P24821,Q99835,Q9UBG0	0.0773994	0.499003	0.2
GO:0071229	cellular response to acid chemical	P	3	15	125	1830	0.024	0.00819672	over	P02452,P24821,A0A024R7D5	A0A024R6R4,P00966,P02452,P02461,P12109,P16234,Q07092,P41181,A0A140VKF3,P24821,P35558,Q13308,A0A024R7D5,P12931,P15531	0.0773994	0.499003	0.2
GO:0001654	eye development	P	3	15	125	1830	0.024	0.00819672	over	Q9GZX9,A0A140VJE4,P09619	Q15223,Q9NQS3,P05937,P35555,Q9GZX9,A0A140VJE4,B0YJA4,A0A024R056,A0A024R319,A0A140VKF3,P02753,P09619,P16234,A0A024RDR0,Q5SZK8	0.0773994	0.499003	0.2
GO:0150063	visual system development	P	3	15	125	1830	0.024	0.00819672	over	Q9GZX9,A0A140VJE4,P09619	A0A024RDR0,P02753,Q5SZK8,Q15223,Q9NQS3,P05937,P35555,Q9GZX9,A0A140VJE4,B0YJA4,A0A024R056,A0A024R319,A0A140VKF3,P09619,P16234	0.0773994	0.499003	0.2
GO:0048880	sensory system development	P	3	15	125	1830	0.024	0.00819672	over	Q9GZX9,A0A140VJE4,P09619	A0A024RDR0,P02753,Q5SZK8,Q15223,Q9NQS3,P05937,P35555,Q9GZX9,A0A140VJE4,B0YJA4,A0A024R056,A0A024R319,A0A140VKF3,P09619,P16234	0.0773994	0.499003	0.2
GO:1903725	regulation of phospholipid metabolic process	P	2	7	125	1830	0.016	0.00382514	over	A0A024R7D5,P09619	A0A024R7D5,A0A024RAE4,P09619,P12931,P16234,A0A024R1M3,P05413	0.0775094	0.499003	0.285714
GO:0098889	intrinsic component of presynaptic membrane	C	2	7	125	1830	0.016	0.00382514	over	O75487,A0A024QZ62	A0A024R104,O75487,A0A024R452,Q8N126,A0A024QZ62,P27824,Q15223	0.0775094	0.499003	0.285714
GO:0008017	microtubule binding	F	2	7	125	1830	0.016	0.00382514	over	A0A1W2PPS5,P06702	A0A0G2JMZ6,A0A1C7CYX9,A0A1W2PPS5,H0Y390,P05109,P06702,P36405	0.0775094	0.499003	0.285714
GO:0015026	coreceptor activity	F	2	7	125	1830	0.016	0.00382514	over	O75487,P05556	O75487,Q13308,A0A0A0MTQ4,P05556,P08138,Q15223,Q92692	0.0775094	0.499003	0.285714
GO:0010469	regulation of signaling receptor activity	P	2	7	125	1830	0.016	0.00382514	over	A0A140VJC8,P05556	P01133,A0A140VJC8,A6NL88,P12931,P0DP57,P05556,Q99497	0.0775094	0.499003	0.285714
GO:0032268	regulation of cellular protein metabolic process	P	14	137	125	1830	0.112	0.0748634	over	P13671,A0A140VJC8,P06702,Q9GZX9,P05543,Q5IJ48,P09619,Q9H461,P26842,P02671,P54760,A0A024R7D5,Q07954,Q9ULI3	P60709,P01133,A0A087X0H5,P01031,P07996,P61088,Q13404,Q6UVK1,Q99988,P01023,A0A024R3E3,O15031,P04792,A0A024R978,P23142,P78527,Q6YHK3,Q99497,A0A024R638,A0A024R6B5,A0A024R878,J3KNB4,O75955,P00734,P01024,P20827,Q03405,Q14393,Q8WWA0,P13671,E9PNW4,A0A140VJC8,P21399,P09211,P13688,P61981,O75340,P05109,P06702,P08138,P55072,P98161,P01040,P04080,P29508,P08582,P08697,Q9UBR2,P20160,Q9GZX9,P05543,P05546,Q5IJ48,…	0.077673	0.499003	0.10219
GO:0032270	positive regulation of cellular protein metabolic process	P	10	90	125	1830	0.08	0.0491803	over	P13671,P06702,Q9GZX9,P09619,Q9H461,P26842,P02671,P54760,A0A024R7D5,Q07954	P01133,A0A087X0H5,P01031,P07996,P61088,Q13404,Q6UVK1,Q99988,A0A024R638,A0A024R6B5,A0A024R878,A0A024R978,J3KNB4,O75955,P00734,P01024,P20827,Q03405,Q14393,Q8WWA0,P13671,O75340,P05109,P06702,P08138,P55072,P08582,P20160,Q9GZX9,P29508,Q96D15,A0A024R9B4,P12931,A0A024R324,P56537,P11021,P61225,A0A024R496,P01258,P03950,Q99497,A0A068F658,P10909,P09619,Q9UGN4,A0A024RD80,I4AY87,P35555,P02790,A0A024RDA0,P1413…	0.0817098	0.499003	0.111111
GO:0032991	protein-containing complex	C	24	266	125	1830	0.192	0.145355	over	A0A087X0K0,A0A0A0U994,A4D2D2,A8KAL5,D3DTX7,P02671,A0A0A6YYG9,A0A0K0K1L8,A0A109NGN6,P05556,P09619,P54760,Q07954,B2R4R0,O75051,Q92859,P02452,D6RGG3,P13671,A0A024QZ62,Q9H461,A0A024R816,B7ZLY3,Q5IJ48	P11142,P06396,P12931,P19320,Q9Y6U3,P98161,P50990,P60709,A0A024R3F8,A0A087WZY5,A0A087X0K0,A0A0A0U994,A4D2D2,A8K660,A8KAL5,B3KQQ3,B3KQT8,D3DSM4,D3DTX7,D9ZGF2,O75636,P02458,Q15485,Q5KU26,A0A140VJJ6,P02671,P02675,P07996,P08697,Q86VV4,P78527,Q96H20,A0A1S5UZ39,A0N071,C8C504,D3GKD8,D3GKD9,D9YZU5,E9LUX2,E9PEW8,G3V1N2,Q52MT0,Q5XTR9,Q8IUL9,Q96T46,Q9BWU5,Q9UK54,U3PXP0,V9H1D9,A0A140VK45,P25786,P28072,P68104,…	0.0838021	0.499003	0.0902256
GO:0009897	external side of plasma membrane	C	7	57	125	1830	0.056	0.0311475	over	A0A024RDY3,O75487,P02671,P05556,P26842,Q86T13,Q9ULI3	O60494,P00747,P02787,P04083,P00742,B0YJA4,P22748,A0A024R8Z0,A0A024RC61,A0A024RDA0,A0A024RDY3,A0A075B6S1,A0A087X1D0,A0A0A0MS14,A0A0A0MS15,A0A0B4J1U7,A0A0B4J1X5,A0A0B4J1X8,A0A0B4J1Y9,A0A0C4DH29,A0A0C4DH33,A0A0C4DH35,A0A0C4DH36,A0A0C4DH39,A0A0J9YX35,A0A0J9YXX1,A0M8Q6,A1L4H1,O75487,O75955,P00390,P01766,P01860,P01861,P02671,P02675,P05362,P05556,P07996,P08758,P16234,P18827,P19320,P20138,P26842,P27797,P…	0.0891533	0.499003	0.122807
GO:1990778	protein localization to cell periphery	P	3	16	125	1830	0.024	0.00874317	over	O75487,P05556,Q07954	P61026,Q9NQS3,A0A024RC42,O14745,O15230,O75955,P21333,Q14393,Q96JQ0,O75487,A0A024R5Z8,P60709,Q8N2G4,P05556,P62330,Q07954	0.0906816	0.499003	0.1875
GO:0051591	response to cAMP	P	3	16	125	1830	0.024	0.00874317	over	A0A140VJC8,P00338,P02452	A0A024R138,A0A024R7V4,A0A140VJC8,A8K660,A8KAH9,P00966,P10109,P11021,P35558,O15240,P00338,P02452,P07204,P15531,P18827,Q16849	0.0906816	0.499003	0.1875
GO:1905475	regulation of protein localization to membrane	P	3	16	125	1830	0.024	0.00874317	over	O75487,P05556,Q07954	A0A024R882,Q5T2W1,O75487,P27348,P31946,P61981,A0A024RC42,P60709,Q8N2G4,A0A024R5Z8,P05556,P62330,Q07954,P06396,O00144,A6NL88	0.0906816	0.499003	0.1875
GO:0071356	cellular response to tumor necrosis factor	P	3	16	125	1830	0.024	0.00874317	over	P26842,A0A024R5G2,P02452	P09211,Q14393,P05787,P20333,P26842,P28908,A0A024R138,A0A024R5G2,J3KNB4,P00966,P01258,P02452,P05362,P07996,P19320,P35558	0.0906816	0.499003	0.1875
GO:0038023	signaling receptor activity	F	12	116	125	1830	0.096	0.063388	over	P09619,P54760,P26842,A0A0A0N0L5,Q9H461,A0PJG2,P05556,O75051,A0A024RCJ0,O75487,Q07954,Q92859	B7Z4R5,P01833,A0A0B5HR54,A0A1W2PPB5,B4DXN7,F5H5Q2,A0A0A0MSE1,A8K2T7,B4DLA2,M1VE83,O15197,P09619,P16234,P30530,P54760,Q15375,A8K2H7,B2R672,O43157,P05362,P07204,P08138,P26842,P28908,P48304,Q9HCN6,Q9UBG0,A0A087WTB5,A0A0A0N0L5,A0A0A0N0N2,B2RBY1,P78552,Q99650,A0A087X0H5,A8K6K4,P27930,B8ZZ73,A2N4P8,A0A024R9E9,O00144,P01133,Q8TDT8,Q9H461,A0A024QYX2,A0A024R6U7,A0A024R8N9,A0A0B4J269,A0A126GVG1,A0PJG2,A8K0…	0.0917719	0.499003	0.103448
GO:0060089	molecular transducer activity	F	12	116	125	1830	0.096	0.063388	over	P09619,P54760,P26842,A0A0A0N0L5,Q9H461,A0PJG2,Q07954,Q92859,P05556,O75051,A0A024RCJ0,O75487	B7Z4R5,P01833,A0A0B5HR54,A0A1W2PPB5,B4DXN7,F5H5Q2,A0A0A0MSE1,A8K2T7,B4DLA2,M1VE83,O15197,P09619,P16234,P30530,P54760,Q15375,A8K2H7,B2R672,O43157,P05362,P07204,P08138,P26842,P28908,P48304,Q9HCN6,Q9UBG0,A0A087WTB5,A0A0A0N0L5,A0A0A0N0N2,B2RBY1,P78552,Q99650,A0A087X0H5,A8K6K4,P27930,B8ZZ73,A2N4P8,A0A024R9E9,O00144,P01133,Q8TDT8,Q9H461,A0A024QYX2,A0A024R6U7,A0A024R8N9,A0A0B4J269,A0A126GVG1,A0PJG2,A8K0…	0.0917719	0.499003	0.103448
GO:0048699	generation of neurons	P	11	104	125	1830	0.088	0.0568306	over	Q92859,P06702,Q07954,P24821,A0A140VJC8,Q9H461,A0A140VJE4,P05556,O75051,A0A024RCJ0,A0A024R7D5	P30530,P48061,Q14393,Q8NFP4,Q99835,O00144,O15031,A0A140VJW2,O75955,P06703,P61026,A0A024R319,A0A024R3W6,A0A024R5F9,A0A024R9B4,A0A0B4J269,A0A1C7CYX9,A8K9V7,H7BY57,O15020,P12931,P20827,P35052,P98172,Q15223,Q8WZ75,Q92859,Q9NY97,P09936,Q13591,D0PNI1,A0A024R452,Q13740,A0A024R104,A0A024R571,A0A024RAJ9,A0A024RDG6,A0A0A0MTQ4,A0A0S2Z3D5,A0A0S2Z455,A0A140VKF3,A8KAH9,B0ZBE2,P06702,P11021,P15531,Q13308,Q7Z3B1…	0.0921451	0.499003	0.105769
GO:0007610	behavior	P	5	36	125	1830	0.04	0.0196721	over	A0A140VJC8,A0A024R7D5,P55000,P05556,A0A140VJE4	A0A024R7V4,O60262,P27487,Q8N2G4,A0A140VJC8,Q99988,B0ZBE2,O00144,P17900,A0A024R9B4,A0A140VJG8,A6NL88,P09172,A0A140VKF3,P05937,A0A024R7D5,A0A140VJL3,P55000,Q7Z3B1,A0A024R452,P09936,P01258,O15020,P61160,A0A087WYL5,O60494,P04080,P48061,Q12929,Q99497,A0A024RDA0,P05556,P23526,A0A140VJE4,P07996,Q9HD89	0.0941577	0.499003	0.138889
GO:0006979	response to oxidative stress	P	5	36	125	1830	0.04	0.0196721	over	P00338,P02452,P09619,A0A024R5G2,A0A140VJC8	P04040,P09211,P31151,Q16849,P06727,A0A0S2Z4R6,P05164,P32119,Q06830,A0A024R7V4,P00390,P30041,P30044,Q99497,P12931,P16234,P00338,P00738,P02452,P09619,P18827,A0A024R5G2,P04083,P05089,P30530,A8K660,P07996,O95497,P04792,A0A024R6G3,A0A087X1J7,A0A0S2Z3D5,A0A140VJC8,O75882,Q92626,Q9UJ68	0.0941577	0.499003	0.138889
GO:0019838	growth factor binding	F	5	36	125	1830	0.04	0.0196721	over	Q6EMK4,Q9GZX9,P09619,P02452,Q9BYJ0	P08138,A0A024R528,Q92626,A0A024R1U8,A0A024R433,A0A024R9J4,A6XND0,O76076,P11717,Q16270,Q5M8T4,Q96I82,A0A024R878,P07996,Q6EMK4,Q6YHK3,Q9GZX9,P35052,Q92896,Q9UEF7,P01023,P27930,A2N4P8,P18065,P24592,P09619,P16234,P02452,P02458,P02461,P12109,A0A024R3W6,A8K9V7,G5EA09,Q99650,Q9BYJ0	0.0941577	0.499003	0.138889
GO:0007169	transmembrane receptor protein tyrosine kinase signaling pathway	P	7	58	125	1830	0.056	0.031694	over	A0A140VJC8,P09619,P02452,O75339,P54760,Q07954,A1L4F5	P01133,P01833,P12931,Q12929,A0A140VJC8,P36543,P38606,P80108,Q9UEF7,A0A024R845,Q6V0I7,Q9NZU1,O14745,O75340,P16234,P09619,Q8IWU5,Q99988,P04792,A0A024RDW8,P02452,P07996,P35052,Q6UWI4,P13688,P18065,A0A024R1U8,A0A024R433,O75339,Q03405,P04899,A0A024R3W6,A8K9V7,P30530,P08138,A0A0G2JN31,C9JJE7,O15197,P20827,P54760,P60709,P61160,P63261,P98172,Q15375,A0A087X0H5,A0A024RB05,P07585,A8K660,Q07954,A0A0A0MSE1,A0…	0.0958846	0.499003	0.12069
GO:0007423	sensory organ development	P	4	26	125	1830	0.032	0.0142077	over	A0A140VJE4,Q9GZX9,A0A024RCJ0,P09619	A0A024RDR0,P02753,Q5SZK8,Q15223,Q9NQS3,P05937,A0A024R9E9,P02458,A0A140VJE4,P35555,Q9GZX9,A0A024RCJ0,A0A024RDA0,B0YJA4,A0A024R3F8,P09619,Q7Z4F1,A0A024R056,A0A024R319,A0A140VKF3,O14745,Q6V0I7,P16234,Q96JQ0,D9ZGF6,Q13308	0.0964418	0.499003	0.153846
GO:0060485	mesenchyme development	P	4	26	125	1830	0.032	0.0142077	over	P02452,Q5IJ48,Q6EMK4,P09619	A0A024R638,O15230,P14138,P23528,P98172,Q13591,Q99835,P26447,A0A024R5H1,P07996,A0A024R878,P20827,Q96JQ0,P02452,P29508,Q13145,Q5IJ48,Q6EMK4,O75340,D9ZGF6,A0A024R3W6,Q13308,P09619,P80723,D2JYH4,Q86VV4	0.0964418	0.499003	0.153846
GO:0007162	negative regulation of cell adhesion	P	4	26	125	1830	0.032	0.0142077	over	P02452,Q9GZX9,O75051,P24821	P07996,P06576,A0A024R324,P00747,P02452,P09382,O43291,A0A0S2Z4R6,P05089,P13688,P04083,Q9UGN4,P12931,P08582,P23142,P00966,Q5JRA6,P48061,Q9GZX9,B7ZKQ8,O15031,O43157,O75051,P24821,Q13591,Q9Y4D7	0.0964418	0.499003	0.153846
GO:0006357	regulation of transcription by RNA polymerase II	P	6	47	125	1830	0.048	0.0256831	over	Q9H461,Q9GZX9,Q5IJ48,Q92859,A0A140VJC8,A0A024R228	A0A024R638,A0A0S2Z4R6,H9ZYJ2,P20827,P27797,Q14894,Q8IUX7,Q99835,Q9H461,Q9UM47,Q9Y4D7,A0A0A0MTQ4,Q12841,Q7Z7M0,Q99988,Q9GZX9,Q5IJ48,Q92859,A0A024R1Y8,P98164,P35555,A0A024R878,A0A024R8S3,A0A024RDR0,A0A140VJC8,A8KAI3,P02776,P07585,P08697,P0C0S5,P51884,P61160,P78527,P98161,Q15365,Q15847,Q16849,Q99497,P35558,P08138,P11021,A0A024R228,A0A024R324,P07737,P19021,Q04760,Q96H20	0.0965255	0.499003	0.12766
GO:0030182	neuron differentiation	P	10	93	125	1830	0.08	0.0508197	over	Q92859,P06702,Q07954,P24821,A0A140VJC8,A0A140VJE4,P05556,O75051,A0A024RCJ0,Q9H461	A0A140VJW2,O75955,P06703,P61026,A0A024R319,A0A024R3W6,A0A024R5F9,A0A024R9B4,A0A0B4J269,A0A1C7CYX9,A8K9V7,H7BY57,O15020,P12931,P20827,P35052,P48061,P98172,Q15223,Q8WZ75,Q92859,Q9NY97,P09936,Q13591,D0PNI1,A0A024R452,Q13740,A0A024R104,A0A024R571,A0A024RAJ9,A0A024RDG6,A0A0A0MTQ4,A0A0S2Z3D5,A0A0S2Z455,A0A140VKF3,A8KAH9,B0ZBE2,O15031,P06702,P11021,P15531,Q13308,Q7Z3B1,A0A024R324,P09382,P23470,Q07954,Q9…	0.0970743	0.499003	0.107527
GO:0016020	membrane	C	58	741	125	1830	0.464	0.404918	over	A0A024R816,A0A0G2JMW3,A0A140VJC8,A0A140VJE6,A1YVW6,B0YJ88,B2RCB8,D6RF86,O00241,O75051,O75487,P02671,P05556,P06312,P06702,P09619,P0DOX5,P26842,P54760,Q07954,Q5IJ48,Q6EMK4,Q92859,Q9H461,A0A024RDY3,A0A024R7D5,A0A024R5L2,A5PL27,A0A024QZ62,A0A087X0T8,A0A096LP69,A0A0A0N0L5,A0A1W2PQB1,A1L4F5,A4GW21,A8K309,A8K7T4,B1AMW1,B2R831,B3KWI4,B4DPV8,B4DSX5,B4E0V9,B7Z5W1,B7ZKQ2,H0YBZ2,Q86T13,Q8TBP5,Q9ULI3,A0A024RC…	A0A024QYX2,A0A024QZ94,A0A024QZN4,A0A024R3W6,A0A024R4F1,A0A024R571,A0A024R638,A0A024R6R4,A0A024R816,A0A024R824,A0A024R883,A0A024R8Z0,A0A024R906,A0A024R978,A0A024R9E9,A0A024R9N6,A0A024RA31,A0A024RAU0,A0A024RC29,A0A024RC61,A0A024RDA0,A0A024RDT4,A0A075B6H9,A0A075B6I0,A0A075B6I1,A0A075B6I4,A0A075B6J9,A0A075B6K5,A0A075B6S2,A0A087WTE4,A0A087X0H5,A0A087X208,A0A0A0MRZ8,A0A0A0MT36,A0A0B4J1U3,A0A0B4J1Y8,A0A…	0.0973522	0.499003	0.0782726
GO:0035264	multicellular organism growth	P	2	8	125	1830	0.016	0.00437158	over	A0A140VJC8,Q9ULI3	A0A140VJC8,O75882,Q99988,P23284,Q99835,B2R4P9,O15020,Q9ULI3	0.0988397	0.499003	0.25
GO:0030183	B cell differentiation	P	2	8	125	1830	0.016	0.00437158	over	P26842,P05556	Q8NES3,P09382,P78527,A0A024RDA0,P26842,O00144,P05556,P19320	0.0988397	0.499003	0.25
GO:0043112	receptor metabolic process	P	2	8	125	1830	0.016	0.00437158	over	P05556,Q07954	Q9NZZ3,O75955,P01133,A0A024R9B4,P05556,Q07954,P13688,A0A024RC70	0.0988397	0.499003	0.25
GO:0042734	presynaptic membrane	C	2	8	125	1830	0.016	0.00437158	over	O75487,A0A024QZ62	A0A087WVQ6,A0A024R104,O75487,A0A024QZ62,A0A024R452,Q8N126,P27824,Q15223	0.0988397	0.499003	0.25
GO:0035051	cardiocyte differentiation	P	2	8	125	1830	0.016	0.00437158	over	P09619,P05556	A0A024R5H1,P09619,P16234,P05556,P27797,P02545,P19320,B0ZBE2	0.0988397	0.499003	0.25
GO:0007566	embryo implantation	P	2	8	125	1830	0.016	0.00437158	over	A0A024RCJ0,G3XAK1	P27797,A0A024R6R4,A0A024RCJ0,B2R4P9,G3XAK1,P01258,P23142,Q16270	0.0988397	0.499003	0.25
GO:1903053	regulation of extracellular matrix organization	P	2	8	125	1830	0.016	0.00437158	over	A0A024RCJ0,Q07954	B0ZBE2,P20333,A0A024RCJ0,Q07954,P27487,A0A024R906,P08582,Q8IUX7	0.0988397	0.499003	0.25
GO:0036294	cellular response to decreased oxygen levels	P	2	8	125	1830	0.016	0.00437158	over	G3XAK1,Q6EMK4	A0A024R056,G3XAK1,P00558,P02545,P05362,P12931,P35558,Q6EMK4	0.0988397	0.499003	0.25
GO:0070542	response to fatty acid	P	2	8	125	1830	0.016	0.00437158	over	A0A024R7D5,P24821	A8K660,A0A024R7D5,P12931,P15531,P00966,P24821,P04040,P05413	0.0988397	0.499003	0.25
GO:0061383	trabecula morphogenesis	P	2	8	125	1830	0.016	0.00437158	over	Q9ULI3,P02452	A0A024R878,Q9ULI3,A0A024R6R4,P02452,P02753,Q86SQ4,O43157,A0A024R324	0.0988397	0.499003	0.25
GO:0033273	response to vitamin	P	2	8	125	1830	0.016	0.00437158	over	P24821,P02452	P04040,P05089,P09211,P06396,A0A024R7V4,P24821,P02452,Q14393	0.0988397	0.499003	0.25
GO:0007612	learning	P	2	8	125	1830	0.016	0.00437158	over	A0A140VJC8,P05556	B0ZBE2,P61160,A0A024RDA0,A0A140VJC8,P05556,P09172,A0A024R9B4,A0A140VJG8	0.0988397	0.499003	0.25
GO:1904035	regulation of epithelial cell apoptotic process	P	2	8	125	1830	0.016	0.00437158	over	G3XAK1,P02671	P06396,G3XAK1,P02671,P02675,P05362,Q13591,Q14393,P07996	0.0988397	0.499003	0.25
GO:0048708	astrocyte differentiation	P	2	8	125	1830	0.016	0.00437158	over	Q07954,A0A024R7D5	Q07954,A0A024R319,P05109,Q99835,A0A024R452,A0A024R9B4,P00734,A0A024R7D5	0.0988397	0.499003	0.25
GO:1903364	positive regulation of cellular protein catabolic process	P	2	8	125	1830	0.016	0.00437158	over	A0A024R7D5,Q07954	A0A068F658,P10909,P55072,A0A024R7D5,P98164,Q07954,P01133,P26038	0.0988397	0.499003	0.25
GO:0010712	regulation of collagen metabolic process	P	2	8	125	1830	0.016	0.00437158	over	P05556,P09619	P05556,A0A140VK69,A8KAH9,A0A024R878,P00734,P08697,P09619,P30044	0.0988397	0.499003	0.25
GO:0031214	biomineral tissue development	P	2	8	125	1830	0.016	0.00437158	over	B2R7N9,P02452	P07307,B2R7N9,O00144,Q9UEF7,P02452,Q15223,Q14393,A0A024R906	0.0988397	0.499003	0.25
GO:0010927	cellular component assembly involved in morphogenesis	P	2	8	125	1830	0.016	0.00437158	over	P05556,P09619	Q92692,P35052,P05556,P05787,P08727,P63261,P09619,P16234	0.0988397	0.499003	0.25
GO:0071456	cellular response to hypoxia	P	2	8	125	1830	0.016	0.00437158	over	G3XAK1,Q6EMK4	A0A024R056,G3XAK1,P00558,P02545,P05362,P12931,P35558,Q6EMK4	0.0988397	0.499003	0.25
GO:0046328	regulation of JNK cascade	P	2	8	125	1830	0.016	0.00437158	over	Q9H461,P26842	A0A024R452,Q9H461,P09211,P29508,P02760,A0A024RAE4,P08697,P26842	0.0988397	0.499003	0.25
GO:0050729	positive regulation of inflammatory response	P	2	8	125	1830	0.016	0.00437158	over	A0A024R7D5,P06702	P01024,Q99650,Q99497,P18428,A0A024R7D5,P05109,P06702,P30046	0.0988397	0.499003	0.25
GO:0048523	negative regulation of cellular process	P	22	245	125	1830	0.176	0.13388	over	Q9H461,O75051,P24821,P09619,P26842,P54760,A0A024RCJ0,P55000,Q6EMK4,P02452,P05543,Q5IJ48,Q07954,Q9GZX9,P05556,Q9ULI3,O75339,A0A140VJC8,A0A140VJE6,A0A024R7D5,P02671,G3XAK1	A0A024R638,A0A0S2Z4R6,H9ZYJ2,P20827,P27797,Q14894,Q8IUX7,Q99835,Q9H461,Q9UM47,P01023,A0A024R978,P23142,P78527,Q6YHK3,Q99497,P07996,E9PNW4,P02652,P15531,I4AY87,P20333,A0A024R0E5,A4D0V4,B2R7T8,B2R9S4,P06396,Q12929,Q9Y6U3,P04792,P09211,P13688,P61981,P06576,P54826,P98161,Q14393,B7ZKQ8,O15031,O43157,O75051,P24821,Q13591,Q5JRA6,Q9Y4D7,A0A024R7A8,O15197,O95865,P02768,P04040,P04083,P05164,P08138,P08758,P…	0.100135	0.499003	0.0897959
GO:0009968	negative regulation of signal transduction	P	9	82	125	1830	0.072	0.0448087	over	Q07954,Q6EMK4,Q9GZX9,P05556,Q9ULI3,O75339,P02671,P09619,P54760	O14745,P00995,P07996,P09211,Q14393,A0A024R1M3,P31946,B3KS70,Q07954,Q6UWI4,P11021,Q13145,Q6EMK4,Q6YHK3,Q92896,A0A024R1Y8,P98164,Q9GZX9,O75340,A0A024R324,P27797,P59044,Q9UGN4,P05556,Q9ULI3,P15529,P35555,P35052,Q8IWU5,P01133,A8K660,P09936,P20827,P29508,I4AY87,A0A024R433,O75339,A0A024RD55,Q5VY43,Q9UM47,Q7Z7M0,P02760,B0YJA4,P13688,Q6DKI7,Q9Y5K6,P05089,A0A024R9J4,Q99988,P23142,A0A024RC42,D9ZGF6,P18065,…	0.101884	0.499003	0.109756
GO:2000112	regulation of cellular macromolecule biosynthetic process	P	9	82	125	1830	0.072	0.0448087	over	Q9H461,A0A024R228,A0A140VJC8,Q9GZX9,Q5IJ48,Q92859,P02452,P06702,P09619	A0A024R638,A0A0S2Z4R6,H9ZYJ2,P20827,P27797,Q14894,Q8IUX7,Q99835,Q9H461,Q9UM47,P98161,O60869,P49773,Q13404,Q92522,A0A024R228,A0A024R324,P07737,P19021,Q04760,Q96H20,A0A140VJC8,P21399,P04792,Q9Y4D7,A0A024R978,P07996,P56537,P21333,P30044,A8K660,P01258,P11142,P12931,P27348,P31946,P80723,Q14393,Q9HD42,P03950,A0A0A0MTQ4,Q12841,Q7Z7M0,Q99988,Q9GZX9,Q5IJ48,Q92859,A0A024R1Y8,P98164,P04040,P50990,P35555,A0A…	0.101884	0.499003	0.109756
GO:0062023	collagen-containing extracellular matrix	C	10	94	125	1830	0.08	0.0513661	over	A0A087X0K0,P24821,D6RGG3,P02452,B2R7N9,O75339,O75487,P02671,P06702,Q86T13	A0A087X0K0,A0A0S2Z4Q2,A0A140VKF3,B4DLD1,D3DSM4,D9ZGG2,O15230,P02458,P03950,P14543,P23142,P24821,P35442,P35555,Q02388,Q14112,Q5SZK8,Q8NDA2,Q9H1U4,Q6UY14,Q96I82,D6RGG3,A0A024R319,A0A024RDW8,P51884,P02452,P02461,P25940,A0A024R6G3,A0A024R9J4,A0A087WWA5,A0A087WYV8,A0A0S2Z4F1,A0A140T8Y3,A0A140VJU8,A1L306,A1L4H1,B2R7N9,B4DRV4,B7Z9B8,G3V5V4,I6QTG3,J3QSU6,O75339,O75487,O95450,P00747,P01023,P02671,P02675,P…	0.102555	0.499003	0.106383
GO:1902531	regulation of intracellular signal transduction	P	10	94	125	1830	0.08	0.0513661	over	A0A140VJE6,P09619,P05556,Q9ULI3,Q9H461,P26842,G3XAK1,P02671,P54760,P06702	P01133,A0A087X0H5,P01031,P07996,P61088,Q13404,Q6UVK1,Q99988,P00995,A0A140VJE6,P13688,A0A024R1M3,O14745,O43157,P00734,P04040,P07585,P09619,P12931,P16234,O75340,Q14393,P09211,Q06830,P62330,O75955,Q12929,Q9H6S3,P05556,Q9ULI3,P02461,P02790,P04792,A8K660,P09382,P21333,P26447,A0A024R324,P59044,A0A024RDA0,I4AY87,P14138,P09936,Q9UGN4,B0LPF3,P20827,A0A024R1U8,A0A024RC42,Q9UMX5,A0A024R452,Q9H461,P29508,P02…	0.102555	0.499003	0.106383
GO:0043066	negative regulation of apoptotic process	P	7	59	125	1830	0.056	0.0322404	over	Q07954,P26842,P02671,G3XAK1,P05556,P09619,P54760	I4AY87,A4D1U7,A0A0C4DGV4,P07996,P08138,P12931,Q14393,A0A024R324,A0A024RD80,A0A140VK54,O00144,P30530,Q07954,Q99497,P12273,P26842,P20827,P02545,P10909,P02671,P02675,P05362,O95497,P04792,P48061,G3XAK1,Q13591,P05556,P40199,P04899,P08754,P09211,A0A024R420,P02458,P02776,Q03405,A0A024R638,A0A024R7A8,O15197,O95865,P02768,P04040,P04083,P05164,P08758,P09619,P11021,P14625,P16234,P20160,P21333,P23528,P30044,…	0.102893	0.499003	0.118644
GO:0006366	transcription by RNA polymerase II	P	6	48	125	1830	0.048	0.0262295	over	Q9H461,A0A024R228,Q9GZX9,Q5IJ48,Q92859,A0A140VJC8	A0A024R638,A0A0S2Z4R6,H9ZYJ2,P20827,P27797,Q14894,Q8IUX7,Q99835,Q9H461,Q9UM47,A0A024R228,A0A024R324,P07737,P19021,Q04760,Q96H20,Q9Y4D7,A0A0A0MTQ4,Q12841,Q7Z7M0,Q99988,Q9GZX9,Q5IJ48,Q92859,A0A024R1Y8,P98164,P35555,P21333,A0A024R878,A0A024R8S3,A0A024RDR0,A0A140VJC8,A8KAI3,P02776,P07585,P08697,P0C0S5,P51884,P61160,P78527,P98161,Q15365,Q15847,Q16849,Q99497,P35558,P08138,P11021	0.104434	0.499003	0.125
GO:0014706	striated muscle tissue development	P	3	17	125	1830	0.024	0.00928962	over	Q9ULI3,P09619,P05556	A0A024RAE4,Q14126,A0A024R878,Q9ULI3,P98164,A0A024R324,P07585,O75955,P02753,Q99835,P09619,P16234,P05556,P27797,P02545,B0ZBE2,P35052	0.10484	0.499003	0.176471
GO:0045807	positive regulation of endocytosis	P	3	17	125	1830	0.024	0.00928962	over	O00241,A0A024R7D5,Q07954	P01133,P02787,P10909,A0A0S2Z3G9,P30530,O00241,P20160,P27797,Q14393,P01024,A8KAH9,P0C0L4,P0C0L5,A0A024R7D5,O60635,O75955,Q07954	0.10484	0.499003	0.176471
GO:0097060	synaptic membrane	C	3	17	125	1830	0.024	0.00928962	over	O75487,A0A024QZ62,P05556	A6NL88,A0A140VJG8,A0A087WVQ6,P11142,A0A087WUM0,A0A024R104,O75487,A0A024QZ62,A0A024R3W6,A0A024R452,P27824,Q8N126,Q15223,Q15375,Q9NQS3,P05556,P04083	0.10484	0.499003	0.176471
GO:0034612	response to tumor necrosis factor	P	3	17	125	1830	0.024	0.00928962	over	P26842,A0A024R5G2,P02452	P09211,Q14393,P05787,P20333,P26842,P28908,A0A024R138,A0A024R5G2,J3KNB4,P00966,P01258,P02452,P05362,P07996,P19320,P35558,I3L333	0.10484	0.499003	0.176471
GO:0005769	early endosome	C	3	17	125	1830	0.024	0.00928962	over	A0A024R7D5,A0A140VJC8,Q07954	A0A024R452,P04083,A0A024R571,A0A024R7D5,A0A024RDR0,A0A140VJC8,A8KAH9,O75955,P02652,P02787,P06727,P11717,P19320,P62330,Q07954,Q16853,Q9HD42	0.10484	0.499003	0.176471
GO:0030323	respiratory tube development	P	3	17	125	1830	0.024	0.00928962	over	Q9ULI3,P09619,P24821	A0A024R1Y8,A0A024RDR0,A0A140VK80,O15230,O95450,P02753,P05089,P16234,Q9ULI3,A0A024R433,P98161,Q96D15,P09619,Q9UBR2,P24821,Q13308,A0A024RAE4	0.10484	0.499003	0.176471
GO:0030324	lung development	P	3	17	125	1830	0.024	0.00928962	over	P09619,P24821,Q9ULI3	A0A024R433,P98161,Q96D15,P09619,Q9UBR2,P24821,Q13308,A0A024RAE4,A0A024R1Y8,A0A024RDR0,A0A140VK80,O15230,O95450,P02753,P05089,P16234,Q9ULI3	0.10484	0.499003	0.176471
GO:0032963	collagen metabolic process	P	3	17	125	1830	0.024	0.00928962	over	P05556,P02452,P09619	P05556,A0A024R6R4,B7Z507,O95450,P09237,P25774,Q9UBG0,P02452,P05089,Q96D15,A0A140VK69,A8KAH9,A0A024R878,P00734,P08697,P09619,P30044	0.10484	0.499003	0.176471
GO:0051246	regulation of protein metabolic process	P	16	169	125	1830	0.128	0.0923497	over	P13671,A0A140VJC8,P06702,Q9GZX9,P05543,Q5IJ48,P06312,P15169,P09619,Q9H461,Q07954,P26842,P02671,P54760,A0A024R7D5,Q9ULI3	P60709,P01133,A0A087X0H5,P01031,P07996,P61088,Q13404,Q6UVK1,Q99988,P01023,A0A024R3E3,O15031,P04792,A0A024R978,P23142,P78527,Q6YHK3,Q99497,A0A024R638,A0A024R6B5,A0A024R878,J3KNB4,O75955,P00734,P01024,P20827,Q03405,Q14393,Q8WWA0,P13671,E9PNW4,A0A140VJC8,P21399,P09211,P13688,P61981,O75340,P05109,P06702,P08138,P55072,P98161,P01040,P04080,P29508,P08582,P08697,Q9UBR2,P20160,Q9GZX9,P05543,P05546,Q5IJ48,…	0.10585	0.499003	0.0946746
GO:0040007	growth	P	8	71	125	1830	0.064	0.0387978	over	A0A024RCJ0,P06702,Q9ULI3,A0A140VJC8,P05556,P09619,P24821,G3XAK1	P12931,A0A024R1U8,A0A024R433,A0A024R6G3,A0A024R9J4,A0A024RCJ0,A6XND0,O76076,P13688,P18065,P24592,Q16270,Q5M8T4,Q96I82,Q9BXP8,Q13308,A0A024R906,P07996,P12109,Q02388,P04083,A0A024R324,G5EA09,I3L333,P00734,P05109,P06702,B0ZBE2,A0A024RBA9,A0A1C7CYX9,J3KNB4,P05164,P18428,B2R4P9,O15020,Q99835,Q9ULI3,Q14393,A0A140VJC8,O75882,Q99988,P23284,A0A024R9B8,D6R8Y8,P06396,P14618,O75594,Q96PD5,A0A024R5Z8,A0A0S2Z3…	0.106368	0.499003	0.112676
GO:0098609	cell-cell adhesion	P	11	107	125	1830	0.088	0.0584699	over	A0A0G2JMW3,B2RCB8,D6RF86,P05556,Q9UN70,O00241,P02671,P26842,P06702,O75487,Q9GZX9	A0A024RC42,A0A096LNX8,P05362,P07911,P19320,P23468,P31997,P40199,Q13740,Q15223,Q6V0I7,Q8N126,Q96JQ0,Q9NQS3,A0A024QZ94,A0A024RC29,A0A0E3XJU3,A0A0G2JMW3,A1L2Z5,A8K0E7,A8K2C5,A8K2P8,B2R7S8,B2RCB8,B4DLF0,B4DMA7,B4DRB1,B4E3Q1,B7Z9B1,D6RF86,E7EN24,F8VVI9,I3L1J2,O15031,O60245,P05556,P13688,P55291,P98161,Q02413,Q08554,Q14126,Q2M272,Q8WZ75,Q92692,Q9BYE9,Q9UIB8,Q9UN70,P06727,P26038,A0A024R8Z0,P57739,B7ZKQ8,…	0.107578	0.499003	0.102804
GO:0051247	positive regulation of protein metabolic process	P	10	95	125	1830	0.08	0.0519126	over	P13671,P06702,Q9GZX9,P09619,Q9H461,Q07954,P26842,P02671,P54760,A0A024R7D5	P01133,A0A087X0H5,P01031,P07996,P61088,Q13404,Q6UVK1,Q99988,A0A024R638,A0A024R6B5,A0A024R878,A0A024R978,J3KNB4,O75955,P00734,P01024,P20827,Q03405,Q14393,Q8WWA0,P13671,O75340,P05109,P06702,P08138,P55072,P08582,P20160,Q9GZX9,P29508,Q96D15,A0A024R9B4,P12931,A0A024R324,P56537,P11021,P61225,A0A024R496,P01258,P03950,Q99497,A0A068F658,P10909,P09619,Q9UGN4,A0A024RD80,I4AY87,P35555,P02790,P04792,P18428,P2…	0.108214	0.499003	0.105263
GO:0043069	negative regulation of programmed cell death	P	7	60	125	1830	0.056	0.0327869	over	P09619,P26842,P54760,Q07954,P02671,G3XAK1,P05556	I4AY87,A0A024R638,A0A024R7A8,O15197,O95865,P02768,P04040,P04083,P04792,P05164,P07996,P08138,P08758,P09211,P09619,P11021,P12931,P14625,P16234,P20160,P21333,P23528,P26842,P30044,P30530,P32119,P54760,P78527,Q03405,Q04760,Q14393,Q15375,Q99497,Q99835,A4D1U7,A0A0C4DGV4,A0A024R324,A0A024RD80,A0A140VK54,O00144,Q07954,P12273,P20827,P02545,P10909,P02671,P02675,P05362,O95497,P48061,G3XAK1,Q13591,P05556,P401…	0.110174	0.499003	0.116667
GO:0043410	positive regulation of MAPK cascade	P	5	38	125	1830	0.04	0.020765	over	P09619,Q9H461,P26842,P02671,P54760	P01133,A0A087X0H5,P01031,P07996,P61088,Q13404,Q6UVK1,Q99988,A0A024RDA0,I4AY87,P09619,P12931,P14138,A0A024R452,Q9H461,A0A024RAE4,P08697,P26842,A0A024RB87,A0A024RDR0,A8KAH9,O15197,P02671,P02675,P04899,P05362,P16234,P30046,P30530,P31151,P54760,Q14393,Q15375,Q9UEF7,A0A024R1U8,A0A024RC42,P20827,Q9UMX5	0.112649	0.499003	0.131579
GO:0061564	axon development	P	6	49	125	1830	0.048	0.026776	over	Q92859,P24821,A0A140VJC8,P05556,O75051,A0A024RCJ0	A0A140VJW2,O75955,P06703,P61026,A0A024R319,A0A024R3W6,A0A024R5F9,A0A024R9B4,A0A0B4J269,A0A1C7CYX9,A8K9V7,H7BY57,O15020,P12931,P20827,P35052,P48061,P98172,Q15223,Q8WZ75,Q92859,Q9NY97,P09936,Q13591,A0A024R452,Q13740,A0A024R3E3,P24821,A0A140VJC8,A0A024RD80,A0A024RBA9,A0A024R5H1,Q9BX67,Q15375,A0A024R5Z8,A0A0S2Z3X8,A0A0A0MTQ4,P05556,P10586,A0A024RDE2,Q7Z7M0,B0YJA4,P08138,O15031,O43157,O75051,Q9Y4D7,Q9…	0.112672	0.499003	0.122449
GO:1903506	regulation of nucleic acid-templated transcription	P	8	72	125	1830	0.064	0.0393443	over	Q9H461,A0A024R228,Q9GZX9,Q5IJ48,Q92859,P02452,A0A140VJC8,P06702	A0A024R638,A0A0S2Z4R6,H9ZYJ2,P20827,P27797,Q14894,Q8IUX7,Q99835,Q9H461,Q9UM47,P98161,O60869,P49773,Q13404,Q92522,A0A024R228,A0A024R324,P07737,P19021,Q04760,Q96H20,Q9Y4D7,P21333,P30044,A8K660,P01258,P11142,P12931,P27348,P31946,P80723,Q14393,Q9HD42,A0A0A0MTQ4,Q12841,Q7Z7M0,Q99988,Q9GZX9,Q5IJ48,Q92859,A0A024R1Y8,P98164,P04040,P35555,P01133,P02452,Q13145,A0A024R878,A0A024R8S3,A0A024RDR0,A0A140VJC8,A8…	0.113103	0.499003	0.111111
GO:0006355	regulation of transcription, DNA-templated	P	8	72	125	1830	0.064	0.0393443	over	Q9H461,A0A024R228,Q9GZX9,Q5IJ48,Q92859,P02452,A0A140VJC8,P06702	A0A024R638,A0A0S2Z4R6,H9ZYJ2,P20827,P27797,Q14894,Q8IUX7,Q99835,Q9H461,Q9UM47,P98161,A0A024R228,A0A024R324,P07737,P19021,Q04760,Q96H20,Q9Y4D7,P21333,P30044,A8K660,P01258,P11142,P12931,P27348,P31946,P80723,Q14393,Q9HD42,A0A0A0MTQ4,Q12841,Q7Z7M0,Q99988,Q9GZX9,Q5IJ48,Q92859,A0A024R1Y8,P98164,Q92522,P04040,P35555,O60869,P01133,P02452,Q13145,Q13404,A0A024R878,A0A024R8S3,A0A024RDR0,A0A140VJC8,A8KAI3,P0…	0.113103	0.499003	0.111111
GO:0019899	enzyme binding	F	10	96	125	1830	0.08	0.052459	over	A0A024QZ62,P02452,P05556,Q07954,P09619,P00338,A0A140VJE6,Q9H461,G3XAK1,Q5IJ48	A0A024QZ62,A0A024R8Z0,A0A024RDA0,I4AY87,O75955,P01023,P01040,P02452,P02461,P04080,P05556,P08697,P27487,P29508,Q02383,Q07954,Q6UY14,P04792,P12931,P49773,P61981,O15020,P01133,P09619,P16234,Q9UEF7,A0A024R6Y2,Q86VV4,P08758,Q14393,P09211,A8KAH9,P07737,P21333,A0A0S2Z3X8,P08138,P00338,P00747,P13688,P17858,Q7L9L4,Q99497,A0A024RC42,A0A024RD80,A0A087WVQ6,A0A087X0H5,A0A140VJE6,A0A1C7CYX9,B0YJA4,D2JYH4,P1866…	0.114052	0.499003	0.104167
GO:0043170	macromolecule metabolic process	P	33	398	125	1830	0.264	0.217486	over	Q9H461,P09619,P13671,P06312,O75487,A0A024R819,B2R4R0,A0A024R228,A0A140VJC8,Q16769,Q66K79,P15169,P06702,A0A024R7D5,G3XAK1,P24821,O75339,Q9GZX9,P05543,Q5IJ48,A0A0A6YYG9,Q92859,P05556,Q07954,P02671,A0A024RCJ0,A3KPE2,A0A109NGN6,P02452,P26842,P54760,P07998,Q9ULI3	P60709,A0A024R638,A0A0S2Z4R6,H9ZYJ2,P20827,P27797,Q14894,Q8IUX7,Q99835,Q9H461,Q9UM47,O15020,P01111,P01133,P09619,P16234,P31946,Q5SGD2,Q9UEF7,P25398,P62913,A0A087X0H5,P01031,P07996,P61088,Q13404,Q6UVK1,Q99988,P11142,Q15365,P23284,P78527,A0A024R7F4,P24855,P02458,O00187,O75636,P48740,Q15485,P01023,Q9NZZ3,A0A024R3E3,O15031,P04792,A0A024R978,P23142,Q6YHK3,Q99497,A0A024R6B5,A0A024R878,J3KNB4,O75955,P00…	0.117577	0.499003	0.0829146
GO:0198738	cell-cell signaling by wnt	P	4	28	125	1830	0.032	0.0153005	over	Q66K79,Q07954,Q9H461,P02452	A8KAM5,B4E1T4,D9ZGF6,O14745,P30530,Q66K79,Q96MU8,Q8IWU5,B3KS70,Q07954,Q6UWI4,O00144,Q9H461,P01133,P18827,A0A024R9E9,P07737,A0A024R5H1,A8K9D8,A0A024RC42,P18065,P24592,Q13308,P02452,P12931,P55072,Q13145,Q13591	0.119123	0.499003	0.142857
GO:0016055	Wnt signaling pathway	P	4	28	125	1830	0.032	0.0153005	over	Q07954,Q9H461,P02452,Q66K79	Q8IWU5,B3KS70,Q07954,Q6UWI4,O00144,Q9H461,P01133,P18827,A0A024R9E9,P07737,A0A024R5H1,A8K9D8,Q96MU8,A0A024RC42,D9ZGF6,O14745,P18065,P24592,Q13308,P02452,P12931,P55072,Q13145,Q13591,A8KAM5,B4E1T4,P30530,Q66K79	0.119123	0.499003	0.142857
GO:0051094	positive regulation of developmental process	P	10	97	125	1830	0.08	0.0530055	over	P02452,Q5IJ48,P06702,G3XAK1,P09619,P26842,P05556,P13671,O75051,P02671	Q99835,P02452,P29508,Q13145,Q5IJ48,A0A1B1RVA9,P02776,A0A024R104,A0A024R571,A0A024RAJ9,A0A024RDG6,A0A0A0MTQ4,A0A0S2Z3D5,A0A0S2Z455,A0A140VKF3,A8KAH9,B0ZBE2,O15031,P06702,P11021,P15531,Q13308,Q7Z3B1,P01133,O00144,Q9UEF7,P30530,Q14393,O95497,G3XAK1,P09619,P23284,Q01151,P15529,P26842,A0A087X0H5,P08697,P14138,Q15847,P04083,A0A024RDR0,Q9Y6U3,Q86VV4,O00299,P00918,P13645,P35908,O43278,A0A024R878,B1AKK2,J…	0.120066	0.499003	0.103093
GO:2001141	regulation of RNA biosynthetic process	P	8	73	125	1830	0.064	0.0398907	over	Q9H461,A0A024R228,Q9GZX9,Q5IJ48,Q92859,P02452,A0A140VJC8,P06702	A0A024R638,A0A0S2Z4R6,H9ZYJ2,P20827,P27797,Q14894,Q8IUX7,Q99835,Q9H461,Q9UM47,P98161,O60869,P49773,Q13404,Q92522,A0A024R228,A0A024R324,P07737,P19021,Q04760,Q96H20,Q9Y4D7,P21333,P30044,A8K660,P01258,P11142,P12931,P27348,P31946,P80723,Q14393,Q9HD42,A0A0A0MTQ4,Q12841,Q7Z7M0,Q99988,Q9GZX9,Q5IJ48,Q92859,A0A024R1Y8,P98164,P04040,P35555,P01133,P02452,Q13145,A0A024R878,A0A024R8S3,A0A024RDR0,A0A140VJC8,A8…	0.120067	0.499003	0.109589
GO:0019219	regulation of nucleobase-containing compound metabolic process	P	9	85	125	1830	0.072	0.0464481	over	Q9H461,A0A024R228,Q9GZX9,Q5IJ48,Q92859,P02452,A0A140VJC8,P06702,P09619	A0A024R638,A0A0S2Z4R6,H9ZYJ2,P20827,P27797,Q14894,Q8IUX7,Q99835,Q9H461,Q9UM47,P98161,P18669,P56537,P61088,Q13404,O60869,P49773,Q92522,A0A024R228,A0A024R324,P07737,P19021,Q04760,Q96H20,Q9Y4D7,P21333,P30044,A8K660,P01258,P11142,P12931,P27348,P31946,P80723,Q14393,Q9HD42,A0A0A0MTQ4,Q12841,Q7Z7M0,Q99988,Q9GZX9,Q5IJ48,Q92859,A0A024R1Y8,P98164,P04040,P02545,P50990,P35555,P04792,A0A024RAE4,A0A024R138,P01…	0.120655	0.499003	0.105882
GO:0048666	neuron development	P	9	85	125	1830	0.072	0.0464481	over	Q92859,P06702,Q07954,P24821,A0A140VJC8,A0A140VJE4,P05556,O75051,A0A024RCJ0	A0A140VJW2,O75955,P06703,P61026,A0A024R319,A0A024R3W6,A0A024R5F9,A0A024R9B4,A0A0B4J269,A0A1C7CYX9,A8K9V7,H7BY57,O15020,P12931,P20827,P35052,P48061,P98172,Q15223,Q8WZ75,Q92859,Q9NY97,P09936,Q13591,D0PNI1,A0A024R452,Q13740,A0A024R104,A0A024R571,A0A024RAJ9,A0A024RDG6,A0A0A0MTQ4,A0A0S2Z3D5,A0A0S2Z455,A0A140VKF3,A8KAH9,B0ZBE2,O15031,P06702,P11021,P15531,Q13308,Q7Z3B1,A0A024R324,P09382,P23470,Q07954,Q9…	0.120655	0.499003	0.105882
GO:1905477	positive regulation of protein localization to membrane	P	2	9	125	1830	0.016	0.00491803	over	P05556,Q07954	A0A024R882,Q5T2W1,P27348,P31946,P61981,A0A024R5Z8,P05556,P62330,Q07954	0.121571	0.499003	0.222222
GO:0044772	mitotic cell cycle phase transition	P	2	9	125	1830	0.016	0.00491803	over	P05556,A0A140VJC8	P05556,P61981,P68371,Q12929,Q9H444,A0A024R6B5,A0A140VJC8,P78527,P04083	0.121571	0.499003	0.222222
GO:0048844	artery morphogenesis	P	2	9	125	1830	0.016	0.00491803	over	P09619,Q07954	P09619,Q07954,A0A024R878,P02461,P98164,A0A024R5H1,P15428,A0A0S2Z3D5,Q9UM47	0.121571	0.499003	0.222222
GO:0030278	regulation of ossification	P	2	9	125	1830	0.016	0.00491803	over	B2R7N9,Q9GZX9	P01258,Q96MU8,B2R7N9,O00144,Q9UEF7,A0A024R433,Q86VV4,Q9GZX9,O00299	0.121571	0.499003	0.222222
GO:0060191	regulation of lipase activity	P	2	9	125	1830	0.016	0.00491803	over	P09619,Q07954	B0ZBE2,P03950,P09619,P16234,Q07954,P06727,A0A024R3E3,P02652,P04083	0.121571	0.499003	0.222222
GO:0044770	cell cycle phase transition	P	2	9	125	1830	0.016	0.00491803	over	P05556,A0A140VJC8	P05556,P61981,P68371,Q12929,Q9H444,A0A024R6B5,A0A140VJC8,P78527,P04083	0.121571	0.499003	0.222222
GO:0030666	endocytic vesicle membrane	C	2	9	125	1830	0.016	0.00491803	over	A0A024RDY3,Q07954	P27797,P61026,Q9UGM3,A0A024RDY3,O60494,Q07954,Q5KU26,Q8WWQ8,Q99835	0.121571	0.499003	0.222222
GO:0032872	regulation of stress-activated MAPK cascade	P	2	9	125	1830	0.016	0.00491803	over	Q9H461,P26842	P09211,A0A024R452,Q9H461,P29508,P02760,A0A024RAE4,P08697,P26842,Q06830	0.121571	0.499003	0.222222
GO:0071453	cellular response to oxygen levels	P	2	9	125	1830	0.016	0.00491803	over	G3XAK1,Q6EMK4	P38606,A0A024R056,G3XAK1,P00558,P02545,P05362,P12931,P35558,Q6EMK4	0.121571	0.499003	0.222222
GO:0070206	protein trimerization	P	2	9	125	1830	0.016	0.00491803	over	P02452,H0YBZ2	O60494,P05089,Q8WWA0,A0A024R056,A8K660,P02452,P12109,A0A024R3F8,H0YBZ2	0.121571	0.499003	0.222222
GO:0004181	metallocarboxypeptidase activity	F	2	9	125	1830	0.016	0.00491803	over	P15169,Q66K79	A0A087WSY5,B3KXD3,B4DK28,P14384,P15169,P22792,Q66K79,Q8IUX7,Q8N2E1	0.121571	0.499003	0.222222
GO:0030705	cytoskeleton-dependent intracellular transport	P	2	9	125	1830	0.016	0.00491803	over	A0A140VJC8,A0A024QZ62	A0A140VJC8,P11142,A0A024RBA9,P09936,A6NIR2,P36405,A0A024RAE4,A0A024QZ62,P04792	0.121571	0.499003	0.222222
GO:0006396	RNA processing	P	2	9	125	1830	0.016	0.00491803	over	A0A140VJC8,A0A024R228	P11142,Q15365,H0Y8P4,P62913,A0A140VJC8,A0A024RA28,A0A024RB24,P30041,A0A024R228	0.121571	0.499003	0.222222
GO:0003002	regionalization	P	2	9	125	1830	0.016	0.00491803	over	O75051,Q5IJ48	O75051,P78527,Q5IJ48,Q8NES3,P98164,P80723,Q99835,A0A024R3W6,Q7Z7M0	0.121571	0.499003	0.222222
GO:0070302	regulation of stress-activated protein kinase signaling cascade	P	2	9	125	1830	0.016	0.00491803	over	Q9H461,P26842	P09211,Q06830,A0A024R452,Q9H461,P29508,P02760,A0A024RAE4,P08697,P26842	0.121571	0.499003	0.222222
GO:0010970	transport along microtubule	P	2	9	125	1830	0.016	0.00491803	over	A0A140VJC8,A0A024QZ62	A0A140VJC8,P11142,A0A024RBA9,P09936,A6NIR2,P36405,A0A024RAE4,A0A024QZ62,P04792	0.121571	0.499003	0.222222
GO:0099111	microtubule-based transport	P	2	9	125	1830	0.016	0.00491803	over	A0A140VJC8,A0A024QZ62	A0A140VJC8,P11142,A0A024RBA9,P09936,A6NIR2,P36405,A0A024RAE4,A0A024QZ62,P04792	0.121571	0.499003	0.222222
GO:0031594	neuromuscular junction	C	2	9	125	1830	0.016	0.00491803	over	A0A140VJC8,P05556	A0A024R1N1,A0A024R319,A0A024R452,A0A087WUM0,A0A140VJC8,O15230,P05556,P55291,Q15375	0.121571	0.499003	0.222222
GO:0010942	positive regulation of cell death	P	5	39	125	1830	0.04	0.0213115	over	P06702,P00338,P05556,P09619,Q07954	O75340,P05109,P06702,P08138,P55072,B0ZBE2,P04083,A8ASI8,O00144,P00338,P05556,P08758,P09619,P10909,P11717,P12931,P15428,P28908,P78527,P80108,Q6UY14,Q9Y6U3,A0A024R324,A0A024RAE4,Q15375,Q9UBR2,Q03405,P27348,P31946,P61981,P07996,P06396,Q99497,P62913,P20333,O14745,P00738,P00739,Q07954	0.122507	0.499003	0.128205
GO:0044260	cellular macromolecule metabolic process	P	25	292	125	1830	0.2	0.159563	over	Q9H461,P09619,P13671,A0A024R819,B2R4R0,A0A024R228,A0A140VJC8,Q16769,P06702,Q9GZX9,P05543,Q5IJ48,A0A0A6YYG9,Q92859,P05556,Q07954,A0A024RCJ0,A0A109NGN6,P02671,P24821,P02452,P26842,P54760,A0A024R7D5,Q9ULI3	P60709,A0A024R638,A0A0S2Z4R6,H9ZYJ2,P20827,P27797,Q14894,Q8IUX7,Q99835,Q9H461,Q9UM47,O15020,P01111,P01133,P09619,P16234,P31946,Q5SGD2,Q9UEF7,P25398,P62913,A0A087X0H5,P01031,P07996,P61088,Q13404,Q6UVK1,Q99988,P23284,P78527,A0A024R7F4,P24855,P02458,P01023,Q9NZZ3,A0A024R3E3,O15031,P04792,A0A024R978,P23142,Q6YHK3,Q99497,A0A024R6B5,A0A024R878,J3KNB4,O75955,P00734,P01024,Q03405,Q14393,Q8WWA0,P13671,E9P…	0.125863	0.499003	0.0856164
GO:0009893	positive regulation of metabolic process	P	14	148	125	1830	0.112	0.0808743	over	P13671,P06702,A0A024R7D5,G3XAK1,P24821,P09619,Q9GZX9,Q9H461,Q07954,P02452,A0A140VJC8,P26842,P02671,P54760	P01133,A0A087X0H5,P01031,P07996,P61088,Q13404,Q6UVK1,Q99988,A0A024R638,A0A024R6B5,A0A024R878,A0A024R978,J3KNB4,O75955,P00734,P01024,P20827,Q03405,Q14393,Q8WWA0,P13671,O75340,P05109,P06702,P08138,P55072,Q9UM47,Q9Y4D7,P07585,A0A024R104,A0A024R7D5,A0A024RDA0,D2JYH4,G3XAK1,P02545,P02776,P06396,P10909,P12273,P15529,P20160,P23142,P24821,P26038,P27797,P62913,Q96H20,Q99497,Q99835,P09619,P80108,P08582,Q9G…	0.126451	0.499003	0.0945946
GO:0023057	negative regulation of signaling	P	9	86	125	1830	0.072	0.0469945	over	P09619,P54760,Q07954,Q6EMK4,Q9GZX9,P05556,Q9ULI3,O75339,P02671	O15197,P09619,P16234,P30530,P54760,Q15375,O14745,P00995,P07996,P09211,Q14393,A0A024R1M3,P31946,B3KS70,Q07954,Q6UWI4,P11021,Q13145,Q6EMK4,Q6YHK3,Q92896,A0A024R1Y8,P98164,Q9GZX9,O75340,A0A024R324,P27797,P59044,Q9UGN4,P05556,Q9ULI3,P15529,P35555,P35052,Q8IWU5,P01133,A8K660,P09936,P20827,P29508,I4AY87,A0A024R433,O75339,A0A024RD55,Q5VY43,Q9UM47,Q7Z7M0,P02760,A0A024R9J4,P17858,P04899,B0YJA4,P13688,Q6DK…	0.127308	0.499003	0.104651
GO:0007267	cell-cell signaling	P	9	86	125	1830	0.072	0.0469945	over	Q66K79,Q07954,Q9H461,P05556,P24821,P02452,P02671,P06702,Q9BYJ0	B0ZBE2,A8KAM5,B4E1T4,D9ZGF6,O14745,P30530,Q66K79,Q96MU8,A0A024R7I0,A0A024R7Z5,A0A087WUM0,G5EA09,P00558,P09172,Q8N2G4,P27487,A0A0C4DGE4,P14138,Q99835,P29508,A8MTF8,O15240,P04083,Q16849,Q99497,Q8IWU5,B3KS70,Q07954,Q6UWI4,P02753,O75955,P00918,O00144,Q9H461,P80108,O60494,A0A024R9J4,P17858,A8K660,P61981,A0A024R9B4,A0A024R5Z8,A0A024RDA0,A6NL88,P05556,P04899,Q9HD89,P01133,P18827,A0A024R9E9,P07737,P24821…	0.127308	0.499003	0.104651
GO:0010648	negative regulation of cell communication	P	9	86	125	1830	0.072	0.0469945	over	P09619,P54760,Q07954,Q6EMK4,Q9GZX9,P05556,Q9ULI3,O75339,P02671	O15197,P09619,P16234,P30530,P54760,Q15375,O14745,P00995,P07996,P09211,Q14393,A0A024R1M3,P31946,B3KS70,Q07954,Q6UWI4,P11021,Q13145,Q6EMK4,Q6YHK3,Q92896,A0A024R1Y8,P98164,Q9GZX9,O75340,A0A024R324,P27797,P59044,Q9UGN4,P05556,Q9ULI3,P15529,P35555,P35052,Q8IWU5,P01133,A8K660,P09936,P20827,P29508,I4AY87,A0A024R433,O75339,A0A024RD55,Q5VY43,Q9UM47,Q7Z7M0,P02760,A0A024R9J4,P17858,P04899,B0YJA4,P13688,Q6DK…	0.127308	0.499003	0.104651
GO:0016477	cell migration	P	13	136	125	1830	0.104	0.0743169	over	P05556,P54760,Q86T13,P06702,G3XAK1,A0A024RCJ0,P09619,Q07954,O75051,P02452,P55000,P06312,Q5IJ48	A0A024R638,O15230,P14138,P23528,P98172,Q13591,Q99835,P30530,P48061,Q14393,Q8NFP4,P05556,P54760,P80108,Q5JRA6,Q86T13,P18428,P05109,P06702,Q9BX67,P01258,P04083,P05362,A0A024R5H1,A0A024R878,Q96JQ0,Q9Y5K6,P06576,A0A024R452,P20160,Q6UVK1,A0A024RDA0,P13688,A0A024R3W6,O75340,P07996,P27797,A0A140VKF3,P07585,P12931,P23470,P07737,G3XAK1,P01031,P30046,A0A024R906,P59665,P31151,A0A024RCJ0,P09619,Q07954,A0A024…	0.13001	0.499003	0.0955882
GO:0001525	angiogenesis	P	6	51	125	1830	0.048	0.0278689	over	P05556,P54760,Q86T13,P13671,P09619,Q9H461	A0A024R878,Q9Y4D7,A0A024RAE4,P07996,P05556,P54760,P80108,Q5JRA6,Q86T13,Q13591,A0A024R9Q1,A0A140VKF3,B0ZBE2,P00558,P02776,P07288,P07585,P35442,Q9NQ38,E5RIB9,P20827,B1AKK2,J3KNB4,O75340,P01024,P01031,P04792,P13671,P09619,Q9UM47,P16234,P04083,P08138,P13688,A0A024RDR0,P14618,A0A024R3W6,A0A172Q3A1,A8K9V7,B0YJA4,O15230,P01133,P03950,P06576,P31151,Q4W5J1,Q6UVK1,Q8WWQ8,Q8WZ75,Q9BX67,Q9H461	0.13011	0.499003	0.117647
GO:0003677	DNA binding	F	4	29	125	1830	0.032	0.015847	over	A0A024R228,A0A140VJC8,B2R4R0,J3QSE8	A0A024RDR0,A0A0G2JS52,P15531,Q8IUX7,P0C0S5,P30044,P78527,Q92522,P04083,Q15365,P80723,A8KAI3,O60869,A0A024QZZ7,A0A024R228,A0A024R5H0,A0A140VJC8,A3R0T8,B2R4P9,B2R4R0,J3QSE8,K7EQA1,P02768,P03950,P03973,P24855,P27797,Q8WTX9,Q9UGM3	0.131258	0.499003	0.137931
GO:1903539	protein localization to postsynaptic membrane	P	1	2	125	1830	0.008	0.0010929	over	O75487	O75487,A0A024R5Z8	0.131981	0.499003	0.5
GO:0007205	protein kinase C-activating G protein-coupled receptor signaling pathway	P	1	2	125	1830	0.008	0.0010929	over	Q07954	P20160,Q07954	0.131981	0.499003	0.5
GO:0035789	metanephric mesenchymal cell migration	P	1	2	125	1830	0.008	0.0010929	over	P09619	P09619,A8K660	0.131981	0.499003	0.5
GO:0005017	platelet-derived growth factor-activated receptor activity	F	1	2	125	1830	0.008	0.0010929	over	P09619	P16234,P09619	0.131981	0.499003	0.5
GO:0061377	mammary gland lobule development	P	1	2	125	1830	0.008	0.0010929	over	A0A024RCJ0	A0A024RCJ0,P01133	0.131981	0.499003	0.5
GO:0055094	response to lipoprotein particle	P	1	2	125	1830	0.008	0.0010929	over	P05556	P05556,Q5JRA6	0.131981	0.499003	0.5
GO:0005161	platelet-derived growth factor receptor binding	F	1	2	125	1830	0.008	0.0010929	over	P09619	P09619,P16234	0.131981	0.499003	0.5
GO:0022624	proteasome accessory complex	C	1	2	125	1830	0.008	0.0010929	over	A0A0K0K1L8	A0A087X1Z3,A0A0K0K1L8	0.131981	0.499003	0.5
GO:0071402	cellular response to lipoprotein particle stimulus	P	1	2	125	1830	0.008	0.0010929	over	P05556	P05556,Q5JRA6	0.131981	0.499003	0.5
GO:0021932	hindbrain radial glia guided cell migration	P	1	2	125	1830	0.008	0.0010929	over	P05556	P05556,P21333	0.131981	0.499003	0.5
GO:0043569	negative regulation of insulin-like growth factor receptor signaling pathway	P	1	2	125	1830	0.008	0.0010929	over	O75339	A0A024R433,O75339	0.131981	0.499003	0.5
GO:0071870	cellular response to catecholamine stimulus	P	1	2	125	1830	0.008	0.0010929	over	A0A140VJC8	A8K660,A0A140VJC8	0.131981	0.499003	0.5
GO:0042074	cell migration involved in gastrulation	P	1	2	125	1830	0.008	0.0010929	over	Q5IJ48	Q5IJ48,Q7Z7M0	0.131981	0.499003	0.5
GO:0070508	cholesterol import	P	1	2	125	1830	0.008	0.0010929	over	A0A024R7D5	P02652,A0A024R7D5	0.131981	0.499003	0.5
GO:0038091	positive regulation of cell proliferation by VEGF-activated platelet derived growth factor receptor signaling pathway	P	1	2	125	1830	0.008	0.0010929	over	P09619	P09619,P16234	0.131981	0.499003	0.5
GO:0001708	cell fate specification	P	1	2	125	1830	0.008	0.0010929	over	P05556	P05556,Q99835	0.131981	0.499003	0.5
GO:0001527	microfibril	C	1	2	125	1830	0.008	0.0010929	over	B7ZLY3	B7ZLY3,P35555	0.131981	0.499003	0.5
GO:0098636	protein complex involved in cell adhesion	C	1	2	125	1830	0.008	0.0010929	over	P05556	A0A024RB01,P05556	0.131981	0.499003	0.5
GO:0038062	protein tyrosine kinase collagen receptor activity	F	1	2	125	1830	0.008	0.0010929	over	A0A024RCJ0	A0A024R906,A0A024RCJ0	0.131981	0.499003	0.5
GO:0050542	icosanoid binding	F	1	2	125	1830	0.008	0.0010929	over	P06702	P05109,P06702	0.131981	0.499003	0.5
GO:0048569	post-embryonic animal organ development	P	1	2	125	1830	0.008	0.0010929	over	P00338	P35555,P00338	0.131981	0.499003	0.5
GO:0003777	microtubule motor activity	F	1	2	125	1830	0.008	0.0010929	over	A0A1W2PPS5	A0A0G2JMZ6,A0A1W2PPS5	0.131981	0.499003	0.5
GO:0061298	retina vasculature development in camera-type eye	P	1	2	125	1830	0.008	0.0010929	over	P09619	P09619,P16234	0.131981	0.499003	0.5
GO:0071692	protein localization to extracellular region	P	1	2	125	1830	0.008	0.0010929	over	P43652	P35555,P43652	0.131981	0.499003	0.5
GO:0048512	circadian behavior	P	1	2	125	1830	0.008	0.0010929	over	A0A140VJE4	P23526,A0A140VJE4	0.131981	0.499003	0.5
GO:0060037	pharyngeal system development	P	1	2	125	1830	0.008	0.0010929	over	O75051	A0A024R5H1,O75051	0.131981	0.499003	0.5
GO:0003222	ventricular trabecula myocardium morphogenesis	P	1	2	125	1830	0.008	0.0010929	over	Q9ULI3	A0A024R878,Q9ULI3	0.131981	0.499003	0.5
GO:0071305	cellular response to vitamin D	P	1	2	125	1830	0.008	0.0010929	over	P24821	A0A024R7V4,P24821	0.131981	0.499003	0.5
GO:0045686	negative regulation of glial cell differentiation	P	1	2	125	1830	0.008	0.0010929	over	A0A024R7D5	P00734,A0A024R7D5	0.131981	0.499003	0.5
GO:0008354	germ cell migration	P	1	2	125	1830	0.008	0.0010929	over	P05556	A0A024RDA0,P05556	0.131981	0.499003	0.5
GO:0035325	Toll-like receptor binding	F	1	2	125	1830	0.008	0.0010929	over	P06702	P05109,P06702	0.131981	0.499003	0.5
GO:0090280	positive regulation of calcium ion import	P	1	2	125	1830	0.008	0.0010929	over	P09619	P09619,P48061	0.131981	0.499003	0.5
GO:0019098	reproductive behavior	P	1	2	125	1830	0.008	0.0010929	over	A0A140VJC8	A0A140VJC8,P09172	0.131981	0.499003	0.5
GO:0071287	cellular response to manganese ion	P	1	2	125	1830	0.008	0.0010929	over	A0A140VJC8	A0A140VJC8,P11021	0.131981	0.499003	0.5
GO:0090723	growth cone part	C	1	2	125	1830	0.008	0.0010929	over	A0A140VJC8	Q15223,A0A140VJC8	0.131981	0.499003	0.5
GO:0010719	negative regulation of epithelial to mesenchymal transition	P	1	2	125	1830	0.008	0.0010929	over	Q6EMK4	P20827,Q6EMK4	0.131981	0.499003	0.5
GO:0060392	negative regulation of SMAD protein signal transduction	P	1	2	125	1830	0.008	0.0010929	over	O75339	A0A024R9J4,O75339	0.131981	0.499003	0.5
GO:0045199	maintenance of epithelial cell apical/basal polarity	P	1	2	125	1830	0.008	0.0010929	over	Q5IJ48	Q5IJ48,Q8WUM4	0.131981	0.499003	0.5
GO:0072276	metanephric glomerulus vasculature morphogenesis	P	1	2	125	1830	0.008	0.0010929	over	P09619	P09619,P16234	0.131981	0.499003	0.5
GO:0007176	regulation of epidermal growth factor-activated receptor activity	P	1	2	125	1830	0.008	0.0010929	over	A0A140VJC8	P01133,A0A140VJC8	0.131981	0.499003	0.5
GO:0044754	autolysosome	C	1	2	125	1830	0.008	0.0010929	over	A0A024RDY3	A0A024RDY3,P02792	0.131981	0.499003	0.5
GO:0060174	limb bud formation	P	1	2	125	1830	0.008	0.0010929	over	O75051	O75051,P02458	0.131981	0.499003	0.5
GO:0032839	dendrite cytoplasm	C	1	2	125	1830	0.008	0.0010929	over	A0A024QZ62	A0A024QZ62,P27824	0.131981	0.499003	0.5
GO:0034383	low-density lipoprotein particle clearance	P	1	2	125	1830	0.008	0.0010929	over	A0A024R7D5	A0A024R571,A0A024R7D5	0.131981	0.499003	0.5
GO:0055003	cardiac myofibril assembly	P	1	2	125	1830	0.008	0.0010929	over	P09619	P09619,P16234	0.131981	0.499003	0.5
GO:0030934	anchoring collagen complex	C	1	2	125	1830	0.008	0.0010929	over	D6RGG3	Q02388,D6RGG3	0.131981	0.499003	0.5
GO:0005254	chloride channel activity	F	1	2	125	1830	0.008	0.0010929	over	A0A024R816	A0A024R816,O00299	0.131981	0.499003	0.5
GO:0010874	regulation of cholesterol efflux	P	1	2	125	1830	0.008	0.0010929	over	Q07954	Q07954,P01133	0.131981	0.499003	0.5
GO:0016600	flotillin complex	C	1	2	125	1830	0.008	0.0010929	over	A0A024QZ62	A0A024QZ62,O75955	0.131981	0.499003	0.5
GO:0035025	positive regulation of Rho protein signal transduction	P	1	2	125	1830	0.008	0.0010929	over	P09619	P02461,P09619	0.131981	0.499003	0.5
GO:0060441	epithelial tube branching involved in lung morphogenesis	P	1	2	125	1830	0.008	0.0010929	over	P24821	P24821,Q9UBR2	0.131981	0.499003	0.5
GO:0007215	glutamate receptor signaling pathway	P	1	2	125	1830	0.008	0.0010929	over	A0A140VJC8	A0A140VJC8,A6NL88	0.131981	0.499003	0.5
GO:0060444	branching involved in mammary gland duct morphogenesis	P	1	2	125	1830	0.008	0.0010929	over	A0A024RCJ0	A0A024RCJ0,P12931	0.131981	0.499003	0.5
GO:0006882	cellular zinc ion homeostasis	P	1	2	125	1830	0.008	0.0010929	over	P06702	P05109,P06702	0.131981	0.499003	0.5
GO:0035787	cell migration involved in kidney development	P	1	2	125	1830	0.008	0.0010929	over	P09619	P09619,A8K660	0.131981	0.499003	0.5
GO:0010986	positive regulation of lipoprotein particle clearance	P	1	2	125	1830	0.008	0.0010929	over	A0A024R7D5	P80108,A0A024R7D5	0.131981	0.499003	0.5
GO:0030276	clathrin binding	F	1	2	125	1830	0.008	0.0010929	over	Q07954	Q07954,A0A087WVQ6	0.131981	0.499003	0.5
GO:2000298	regulation of Rho-dependent protein serine/threonine kinase activity	P	1	2	125	1830	0.008	0.0010929	over	Q9ULI3	Q9ULI3,B0YJA4	0.131981	0.499003	0.5
GO:0002080	acrosomal membrane	C	1	2	125	1830	0.008	0.0010929	over	A0A024QZ62	P15529,A0A024QZ62	0.131981	0.499003	0.5
GO:0034505	tooth mineralization	P	1	2	125	1830	0.008	0.0010929	over	P02452	Q15223,P02452	0.131981	0.499003	0.5
GO:1904929	coreceptor activity involved in Wnt signaling pathway, planar cell polarity pathway	F	1	2	125	1830	0.008	0.0010929	over	O75487	O75487,Q13308	0.131981	0.499003	0.5
GO:0016755	transferase activity, transferring amino-acyl groups	F	1	2	125	1830	0.008	0.0010929	over	Q16769	B4DIT7,Q16769	0.131981	0.499003	0.5
GO:2000259	positive regulation of protein activation cascade	P	1	2	125	1830	0.008	0.0010929	over	P13671	P01024,P13671	0.131981	0.499003	0.5
GO:0060390	regulation of SMAD protein signal transduction	P	1	2	125	1830	0.008	0.0010929	over	O75339	A0A024R9J4,O75339	0.131981	0.499003	0.5
GO:0008305	integrin complex	C	1	2	125	1830	0.008	0.0010929	over	P05556	P05556,A0A024RB01	0.131981	0.499003	0.5
GO:0055069	zinc ion homeostasis	P	1	2	125	1830	0.008	0.0010929	over	P06702	P05109,P06702	0.131981	0.499003	0.5
GO:0070488	neutrophil aggregation	P	1	2	125	1830	0.008	0.0010929	over	P06702	P05109,P06702	0.131981	0.499003	0.5
GO:0038086	VEGF-activated platelet-derived growth factor receptor signaling pathway	P	1	2	125	1830	0.008	0.0010929	over	P09619	P09619,P16234	0.131981	0.499003	0.5
GO:0038083	peptidyl-tyrosine autophosphorylation	P	1	2	125	1830	0.008	0.0010929	over	A0A024RCJ0	A0A024RCJ0,P12931	0.131981	0.499003	0.5
GO:0048845	venous blood vessel morphogenesis	P	1	2	125	1830	0.008	0.0010929	over	Q9ULI3	A0A024R878,Q9ULI3	0.131981	0.499003	0.5
GO:0043031	negative regulation of macrophage activation	P	1	2	125	1830	0.008	0.0010929	over	A0A024R7D5	A0A024R7D5,F8WC99	0.131981	0.499003	0.5
GO:0006825	copper ion transport	P	1	2	125	1830	0.008	0.0010929	over	A5PL27	A0A024R824,A5PL27	0.131981	0.499003	0.5
GO:0030011	maintenance of cell polarity	P	1	2	125	1830	0.008	0.0010929	over	Q5IJ48	Q5IJ48,Q8WUM4	0.131981	0.499003	0.5
GO:0007616	long-term memory	P	1	2	125	1830	0.008	0.0010929	over	A0A024R7D5	A0A024R7D5,P05937	0.131981	0.499003	0.5
GO:0050544	arachidonic acid binding	F	1	2	125	1830	0.008	0.0010929	over	P06702	P05109,P06702	0.131981	0.499003	0.5
GO:0004386	helicase activity	F	1	2	125	1830	0.008	0.0010929	over	J3QSE8	J3QSE8,A8K7F6	0.131981	0.499003	0.5
GO:0051705	multi-organism behavior	P	1	2	125	1830	0.008	0.0010929	over	A0A140VJC8	A0A140VJC8,A0A024R7V4	0.131981	0.499003	0.5
GO:0014014	negative regulation of gliogenesis	P	1	2	125	1830	0.008	0.0010929	over	A0A024R7D5	P00734,A0A024R7D5	0.131981	0.499003	0.5
GO:0008537	proteasome activator complex	C	1	2	125	1830	0.008	0.0010929	over	A0A0K0K1L8	A0A087X1Z3,A0A0K0K1L8	0.131981	0.499003	0.5
GO:0014012	peripheral nervous system axon regeneration	P	1	2	125	1830	0.008	0.0010929	over	P24821	A0A024R3E3,P24821	0.131981	0.499003	0.5
GO:0090181	regulation of cholesterol metabolic process	P	1	2	125	1830	0.008	0.0010929	over	A0A024R7D5	P22680,A0A024R7D5	0.131981	0.499003	0.5
GO:0001754	eye photoreceptor cell differentiation	P	1	2	125	1830	0.008	0.0010929	over	A0A140VJE4	A0A140VJE4,B0YJA4	0.131981	0.499003	0.5
GO:0030546	receptor activator activity	F	1	2	125	1830	0.008	0.0010929	over	P55000	P01133,P55000	0.131981	0.499003	0.5
GO:0038065	collagen-activated signaling pathway	P	1	2	125	1830	0.008	0.0010929	over	P02452	A0A024RDW8,P02452	0.131981	0.499003	0.5
GO:0030672	synaptic vesicle membrane	C	1	2	125	1830	0.008	0.0010929	over	A0A024RDY3	A0A024RDY3,A0A024RB09	0.131981	0.499003	0.5
GO:1902751	positive regulation of cell cycle G2/M phase transition	P	1	2	125	1830	0.008	0.0010929	over	A0A140VJC8	A0A024R6B5,A0A140VJC8	0.131981	0.499003	0.5
GO:0060346	bone trabecula formation	P	1	2	125	1830	0.008	0.0010929	over	P02452	A0A024R6R4,P02452	0.131981	0.499003	0.5
GO:0072075	metanephric mesenchyme development	P	1	2	125	1830	0.008	0.0010929	over	P09619	P09619,P80723	0.131981	0.499003	0.5
GO:0035788	cell migration involved in metanephros development	P	1	2	125	1830	0.008	0.0010929	over	P09619	P09619,A8K660	0.131981	0.499003	0.5
GO:0050885	neuromuscular process controlling balance	P	1	2	125	1830	0.008	0.0010929	over	A0A140VJC8	A0A140VJC8,P17900	0.131981	0.499003	0.5
GO:0010815	bradykinin catabolic process	P	1	2	125	1830	0.008	0.0010929	over	P15169	P15169,Q9NQW7	0.131981	0.499003	0.5
GO:0060749	mammary gland alveolus development	P	1	2	125	1830	0.008	0.0010929	over	A0A024RCJ0	A0A024RCJ0,P01133	0.131981	0.499003	0.5
GO:0033280	response to vitamin D	P	1	2	125	1830	0.008	0.0010929	over	P24821	A0A024R7V4,P24821	0.131981	0.499003	0.5
GO:0098634	cell-matrix adhesion mediator activity	F	1	2	125	1830	0.008	0.0010929	over	P05556	P05556,A0A087WWC0	0.131981	0.499003	0.5
GO:0033631	cell-cell adhesion mediated by integrin	P	1	2	125	1830	0.008	0.0010929	over	P05556	P27487,P05556	0.131981	0.499003	0.5
GO:0004457	lactate dehydrogenase activity	F	1	2	125	1830	0.008	0.0010929	over	P00338	P00338,P07195	0.131981	0.499003	0.5
GO:0043548	phosphatidylinositol 3-kinase binding	F	1	2	125	1830	0.008	0.0010929	over	P09619	P09619,P30530	0.131981	0.499003	0.5
GO:0035307	positive regulation of protein dephosphorylation	P	1	2	125	1830	0.008	0.0010929	over	P09619	P09619,Q9UGN4	0.131981	0.499003	0.5
GO:0035662	Toll-like receptor 4 binding	F	1	2	125	1830	0.008	0.0010929	over	P06702	P05109,P06702	0.131981	0.499003	0.5
GO:0098563	intrinsic component of synaptic vesicle membrane	C	1	2	125	1830	0.008	0.0010929	over	A0A024RDY3	A0A024RDY3,A0A024RB09	0.131981	0.499003	0.5
GO:0043507	positive regulation of JUN kinase activity	P	1	2	125	1830	0.008	0.0010929	over	Q9H461	A0A024R452,Q9H461	0.131981	0.499003	0.5
GO:0042289	MHC class II protein binding	F	1	2	125	1830	0.008	0.0010929	over	H0YBZ2	H0YBZ2,P02458	0.131981	0.499003	0.5
GO:0006352	DNA-templated transcription, initiation	P	1	2	125	1830	0.008	0.0010929	over	B2R4R0	Q9UM47,B2R4R0	0.131981	0.499003	0.5
GO:0007161	calcium-independent cell-matrix adhesion	P	1	2	125	1830	0.008	0.0010929	over	P05556	P05556,P98161	0.131981	0.499003	0.5
GO:0071936	coreceptor activity involved in Wnt signaling pathway	F	1	2	125	1830	0.008	0.0010929	over	O75487	O75487,Q13308	0.131981	0.499003	0.5
GO:0048712	negative regulation of astrocyte differentiation	P	1	2	125	1830	0.008	0.0010929	over	A0A024R7D5	A0A024R7D5,P00734	0.131981	0.499003	0.5
GO:0035090	maintenance of apical/basal cell polarity	P	1	2	125	1830	0.008	0.0010929	over	Q5IJ48	Q5IJ48,Q8WUM4	0.131981	0.499003	0.5
GO:0032516	positive regulation of phosphoprotein phosphatase activity	P	1	2	125	1830	0.008	0.0010929	over	P09619	P09619,Q9UGN4	0.131981	0.499003	0.5
GO:0010867	positive regulation of triglyceride biosynthetic process	P	1	2	125	1830	0.008	0.0010929	over	A0A024R7D5	A0A024R7D5,P80108	0.131981	0.499003	0.5
GO:0036075	replacement ossification	P	1	2	125	1830	0.008	0.0010929	over	P02452	P02452,P02458	0.131981	0.499003	0.5
GO:2000589	regulation of metanephric mesenchymal cell migration	P	1	2	125	1830	0.008	0.0010929	over	P09619	P09619,A8K660	0.131981	0.499003	0.5
GO:0034638	phosphatidylcholine catabolic process	P	1	2	125	1830	0.008	0.0010929	over	A0A024R7D5	A0A024R7D5,Q8NCC3	0.131981	0.499003	0.5
GO:0014912	negative regulation of smooth muscle cell migration	P	1	2	125	1830	0.008	0.0010929	over	Q07954	P09211,Q07954	0.131981	0.499003	0.5
GO:0021943	formation of radial glial scaffolds	P	1	2	125	1830	0.008	0.0010929	over	P05556	P05556,P21333	0.131981	0.499003	0.5
GO:0070035	purine NTP-dependent helicase activity	F	1	2	125	1830	0.008	0.0010929	over	J3QSE8	J3QSE8,A8K7F6	0.131981	0.499003	0.5
GO:0071280	cellular response to copper ion	P	1	2	125	1830	0.008	0.0010929	over	A0A140VJC8	A0A140VJC8,P41181	0.131981	0.499003	0.5
GO:0060393	regulation of pathway-restricted SMAD protein phosphorylation	P	1	2	125	1830	0.008	0.0010929	over	Q9GZX9	Q99988,Q9GZX9	0.131981	0.499003	0.5
GO:0055070	copper ion homeostasis	P	1	2	125	1830	0.008	0.0010929	over	A0A140VJC8	A0A024R824,A0A140VJC8	0.131981	0.499003	0.5
GO:0071461	cellular response to redox state	P	1	2	125	1830	0.008	0.0010929	over	Q6EMK4	A0A024RAS5,Q6EMK4	0.131981	0.499003	0.5
GO:0072239	metanephric glomerulus vasculature development	P	1	2	125	1830	0.008	0.0010929	over	P09619	P09619,P16234	0.131981	0.499003	0.5
GO:0001945	lymph vessel development	P	1	2	125	1830	0.008	0.0010929	over	Q9ULI3	P98161,Q9ULI3	0.131981	0.499003	0.5
GO:0034707	chloride channel complex	C	1	2	125	1830	0.008	0.0010929	over	A0A024R816	A0A024R816,O00299	0.131981	0.499003	0.5
GO:0001958	endochondral ossification	P	1	2	125	1830	0.008	0.0010929	over	P02452	P02452,P02458	0.131981	0.499003	0.5
GO:2000515	negative regulation of CD4-positive, alpha-beta T cell activation	P	1	2	125	1830	0.008	0.0010929	over	Q9GZX9	P04083,Q9GZX9	0.131981	0.499003	0.5
GO:0099501	exocytic vesicle membrane	C	1	2	125	1830	0.008	0.0010929	over	A0A024RDY3	A0A024RDY3,A0A024RB09	0.131981	0.499003	0.5
GO:0038085	vascular endothelial growth factor binding	F	1	2	125	1830	0.008	0.0010929	over	P09619	P09619,P16234	0.131981	0.499003	0.5
GO:0006040	amino sugar metabolic process	P	1	2	125	1830	0.008	0.0010929	over	D6R917	D6R917,P15907	0.131981	0.499003	0.5
GO:0060977	coronary vasculature morphogenesis	P	1	2	125	1830	0.008	0.0010929	over	P09619	P09619,P98164	0.131981	0.499003	0.5
GO:0008094	DNA-dependent ATPase activity	F	1	2	125	1830	0.008	0.0010929	over	J3QSE8	J3QSE8,P04083	0.131981	0.499003	0.5
GO:0001970	positive regulation of activation of membrane attack complex	P	1	2	125	1830	0.008	0.0010929	over	P13671	P01024,P13671	0.131981	0.499003	0.5
GO:0072074	kidney mesenchyme development	P	1	2	125	1830	0.008	0.0010929	over	P09619	P09619,P80723	0.131981	0.499003	0.5
GO:0060389	pathway-restricted SMAD protein phosphorylation	P	1	2	125	1830	0.008	0.0010929	over	Q9GZX9	Q99988,Q9GZX9	0.131981	0.499003	0.5
GO:0060841	venous blood vessel development	P	1	2	125	1830	0.008	0.0010929	over	Q9ULI3	A0A024R878,Q9ULI3	0.131981	0.499003	0.5
GO:0046579	positive regulation of Ras protein signal transduction	P	1	2	125	1830	0.008	0.0010929	over	P09619	P02461,P09619	0.131981	0.499003	0.5
GO:0010971	positive regulation of G2/M transition of mitotic cell cycle	P	1	2	125	1830	0.008	0.0010929	over	A0A140VJC8	A0A024R6B5,A0A140VJC8	0.131981	0.499003	0.5
GO:0072275	metanephric glomerulus morphogenesis	P	1	2	125	1830	0.008	0.0010929	over	P09619	P09619,P16234	0.131981	0.499003	0.5
GO:0003382	epithelial cell morphogenesis	P	1	2	125	1830	0.008	0.0010929	over	Q9ULI3	Q9ULI3,O43291	0.131981	0.499003	0.5
GO:0001957	intramembranous ossification	P	1	2	125	1830	0.008	0.0010929	over	P02452	A0A024R6R4,P02452	0.131981	0.499003	0.5
GO:0032119	sequestering of zinc ion	P	1	2	125	1830	0.008	0.0010929	over	P06702	P05109,P06702	0.131981	0.499003	0.5
GO:0010862	positive regulation of pathway-restricted SMAD protein phosphorylation	P	1	2	125	1830	0.008	0.0010929	over	Q9GZX9	Q99988,Q9GZX9	0.131981	0.499003	0.5
GO:0007622	rhythmic behavior	P	1	2	125	1830	0.008	0.0010929	over	A0A140VJE4	P23526,A0A140VJE4	0.131981	0.499003	0.5
GO:0071670	smooth muscle cell chemotaxis	P	1	2	125	1830	0.008	0.0010929	over	P09619	P09211,P09619	0.131981	0.499003	0.5
GO:0071868	cellular response to monoamine stimulus	P	1	2	125	1830	0.008	0.0010929	over	A0A140VJC8	A8K660,A0A140VJC8	0.131981	0.499003	0.5
GO:0010752	regulation of cGMP-mediated signaling	P	1	2	125	1830	0.008	0.0010929	over	A0A140VJE6	A0A140VJE6,P07996	0.131981	0.499003	0.5
GO:0038063	collagen-activated tyrosine kinase receptor signaling pathway	P	1	2	125	1830	0.008	0.0010929	over	P02452	A0A024RDW8,P02452	0.131981	0.499003	0.5
GO:0045917	positive regulation of complement activation	P	1	2	125	1830	0.008	0.0010929	over	P13671	P01024,P13671	0.131981	0.499003	0.5
GO:0003401	axis elongation	P	1	2	125	1830	0.008	0.0010929	over	P24821	P24821,Q13308	0.131981	0.499003	0.5
GO:0030032	lamellipodium assembly	P	1	2	125	1830	0.008	0.0010929	over	P05556	A0A024RDA0,P05556	0.131981	0.499003	0.5
GO:0005593	FACIT collagen trimer	C	1	2	125	1830	0.008	0.0010929	over	D6RGG3	D6RGG3,Q07092	0.131981	0.499003	0.5
GO:0045661	regulation of myoblast differentiation	P	1	2	125	1830	0.008	0.0010929	over	A0A024QZ62	Q86VV4,A0A024QZ62	0.131981	0.499003	0.5
GO:1905906	regulation of amyloid fibril formation	P	1	2	125	1830	0.008	0.0010929	over	A0A024R7D5	A0A024R7D5,P10909	0.131981	0.499003	0.5
GO:0036072	direct ossification	P	1	2	125	1830	0.008	0.0010929	over	P02452	A0A024R6R4,P02452	0.131981	0.499003	0.5
GO:0005767	secondary lysosome	C	1	2	125	1830	0.008	0.0010929	over	A0A024RDY3	A0A024RDY3,P02792	0.131981	0.499003	0.5
GO:0010839	negative regulation of keratinocyte proliferation	P	1	2	125	1830	0.008	0.0010929	over	P55000	P55000,Q6YHK3	0.131981	0.499003	0.5
GO:0014028	notochord formation	P	1	2	125	1830	0.008	0.0010929	over	Q5IJ48	P20827,Q5IJ48	0.131981	0.499003	0.5
GO:0010984	regulation of lipoprotein particle clearance	P	1	2	125	1830	0.008	0.0010929	over	A0A024R7D5	P80108,A0A024R7D5	0.131981	0.499003	0.5
GO:1905907	negative regulation of amyloid fibril formation	P	1	2	125	1830	0.008	0.0010929	over	A0A024R7D5	A0A024R7D5,P10909	0.131981	0.499003	0.5
GO:0043589	skin morphogenesis	P	1	2	125	1830	0.008	0.0010929	over	P02452	A0A068F658,P02452	0.131981	0.499003	0.5
GO:0072277	metanephric glomerular capillary formation	P	1	2	125	1830	0.008	0.0010929	over	P09619	P09619,P16234	0.131981	0.499003	0.5
GO:0035376	sterol import	P	1	2	125	1830	0.008	0.0010929	over	A0A024R7D5	P02652,A0A024R7D5	0.131981	0.499003	0.5
GO:0006878	cellular copper ion homeostasis	P	1	2	125	1830	0.008	0.0010929	over	A0A140VJC8	A0A024R824,A0A140VJC8	0.131981	0.499003	0.5
GO:0097208	alveolar lamellar body	C	1	2	125	1830	0.008	0.0010929	over	A0A024RDY3	A0A024RDY3,O96009	0.131981	0.499003	0.5
GO:0008026	ATP-dependent helicase activity	F	1	2	125	1830	0.008	0.0010929	over	J3QSE8	J3QSE8,A8K7F6	0.131981	0.499003	0.5
GO:0004459	L-lactate dehydrogenase activity	F	1	2	125	1830	0.008	0.0010929	over	P00338	P00338,P07195	0.131981	0.499003	0.5
GO:0042462	eye photoreceptor cell development	P	1	2	125	1830	0.008	0.0010929	over	A0A140VJE4	A0A140VJE4,B0YJA4	0.131981	0.499003	0.5
GO:0048570	notochord morphogenesis	P	1	2	125	1830	0.008	0.0010929	over	Q5IJ48	P20827,Q5IJ48	0.131981	0.499003	0.5
GO:0010837	regulation of keratinocyte proliferation	P	1	2	125	1830	0.008	0.0010929	over	P55000	P55000,Q6YHK3	0.131981	0.499003	0.5
GO:0048584	positive regulation of response to stimulus	P	16	175	125	1830	0.128	0.0956284	over	P13671,P02671,P06702,P06312,A0A140VJE6,Q9GZX9,P09619,P15169,Q5IJ48,Q92859,Q9H461,P26842,A0A024R7D5,P05556,P54760,P02452	P01133,A0A087X0H5,P01031,P07996,P61088,Q13404,Q6UVK1,Q99988,P01024,O00187,O75636,P48740,Q15485,P01023,A0A024R9G4,P30530,Q14393,P13671,E9PNW4,P78527,P01111,P12931,P02671,P02675,P05109,P06702,P14625,P18428,P25774,P80108,Q99650,P14138,P20142,Q92692,Q99497,P02790,A0M8Q6,A8K2T4,A8K9M5,P01624,P01704,P01706,P01721,P01766,P01860,P01861,P04430,P06312,P07357,P0C0L4,P0C0L5,P10909,Q5NV69,Q5NV75,Q5NV81,Q5NV91…	0.133174	0.502735	0.0914286
GO:0010628	positive regulation of gene expression	P	7	63	125	1830	0.056	0.0344262	over	P13671,P02452,A0A140VJC8,Q9H461,A0A024R7D5,G3XAK1,P24821	P01024,P13671,Q9UM47,Q9Y4D7,P08582,A0A024R9B4,P12931,A0A024R324,A0A024R978,P07996,P56537,Q92522,P60709,O60869,P01133,P02452,Q13145,Q13404,C9J4W5,A0A024R878,A0A024R8S3,A0A024RDR0,A0A140VJC8,A8KAI3,P02776,P07585,P08697,P0C0S5,P51884,P61160,P78527,P98161,Q15365,Q15847,Q16849,Q99497,Q99835,Q9H461,A0A024RB24,P11142,P30041,P35558,P08138,A0A024R1N1,P06396,P11021,A0A024R104,A0A024R7D5,A0A024RDA0,D2JYH4,G…	0.133618	0.502864	0.111111
GO:0051336	regulation of hydrolase activity	P	7	63	125	1830	0.056	0.0344262	over	P06702,P09619,P05543,Q5IJ48,Q07954,O75051,P05556	O75340,P05109,P06702,P08138,P55072,B0ZBE2,P03950,P01040,P04080,P29508,P80108,P09619,P16234,P0C7U0,P05543,P05546,P08697,Q5IJ48,Q9UGM5,Q96D15,Q07954,Q9UGN4,P07737,A0A024R452,A0A024RC65,O15031,O43157,O75051,Q9Y4D7,A0A0A0MTQ4,A8KAH9,P05362,P05556,Q86VV4,Q96RF0,P30047,A0A0C4DGV4,P07996,P12931,Q14393,A0A024R324,Q15375,P14625,P02743,P06727,P17900,A8K2U0,A0A024R3E3,P02652,P00995,Q9NQ38,P04279,Q02383,P040…	0.133618	0.502864	0.111111
GO:0005518	collagen binding	F	3	19	125	1830	0.024	0.0103825	over	P05556,A0A024RCJ0,A4D2D2	P07996,P05556,A0A024R906,A0A024RCJ0,A0A0S2Z4Q2,A4D2D2,B4DRV4,D9ZGG2,P07585,P14543,P25774,P25940,P51884,Q14112,Q86SQ4,Q8IUX7,Q8N4S1,Q9HCN6,Q9UBG0	0.135511	0.503033	0.157895
GO:0060537	muscle tissue development	P	3	19	125	1830	0.024	0.0103825	over	Q9ULI3,P09619,P05556	A0A024RAE4,Q14126,A0A024R878,Q9ULI3,P98164,A0A024R324,P07585,O75955,P02753,Q99835,P09619,P16234,P05556,P27797,P02545,P02461,B0ZBE2,A0A024R433,P35052	0.135511	0.503033	0.157895
GO:0070374	positive regulation of ERK1 and ERK2 cascade	P	3	19	125	1830	0.024	0.0103825	over	P02671,P09619,P54760	A0A024RB87,A0A024RDR0,A8KAH9,I4AY87,O15197,P02671,P02675,P04899,P05362,P08697,P09619,P12931,P16234,P30046,P30530,P31151,P54760,Q14393,Q15375	0.135511	0.503033	0.157895
GO:0014074	response to purine-containing compound	P	3	19	125	1830	0.024	0.0103825	over	P00338,P02452,A0A140VJC8	A0A024R8Z0,B7Z4R5,O15240,P00338,P02452,P07204,P15531,P18827,Q16849,P14625,A0A024R138,A0A024R7V4,A0A140VJC8,A8K660,A8KAH9,P00966,P10109,P11021,P35558	0.135511	0.503033	0.157895
GO:0060541	respiratory system development	P	3	19	125	1830	0.024	0.0103825	over	Q9ULI3,P09619,P24821	A0A024R1Y8,A0A024RDR0,A0A140VK80,O15230,O95450,P02753,P05089,P16234,Q9ULI3,A0A024R433,P98161,Q96D15,P09619,Q9UBR2,P24821,Q13308,A0A024RAE4,P00966,P80723	0.135511	0.503033	0.157895
GO:0046683	response to organophosphorus	P	3	19	125	1830	0.024	0.0103825	over	P00338,P02452,A0A140VJC8	A0A024R8Z0,B7Z4R5,O15240,P00338,P02452,P07204,P15531,P18827,Q16849,P14625,A0A024R138,A0A024R7V4,A0A140VJC8,A8K660,A8KAH9,P00966,P10109,P11021,P35558	0.135511	0.503033	0.157895
GO:0007626	locomotory behavior	P	3	19	125	1830	0.024	0.0103825	over	A0A140VJC8,A0A140VJE4,P55000	A0A024R452,A0A024R9B4,P09936,A0A087WYL5,A0A140VJC8,O60494,P04080,P48061,Q12929,Q99497,A0A024R7V4,P27487,A0A140VJE4,A0A140VJL3,O60262,P05937,P09172,P55000,Q7Z3B1	0.135511	0.503033	0.157895
GO:0048588	developmental cell growth	P	3	19	125	1830	0.024	0.0103825	over	A0A140VJC8,P05556,A0A024RCJ0	A0A024RBA9,A0A1C7CYX9,A0A024R5Z8,A0A0S2Z3X8,A0A140VJC8,A0A0A0MTQ4,Q15375,A0A024RD80,P05556,A0A024R319,A0A024RDE2,P48061,Q13591,Q7Z7M0,A0A024R3W6,Q13740,B0ZBE2,A0A024RCJ0,Q9NZU1	0.135511	0.503033	0.157895
GO:0010810	regulation of cell-substrate adhesion	P	3	19	125	1830	0.024	0.0103825	over	A0A024RCJ0,P02452,P02671	A0A024RCJ0,P07996,D9ZGG2,P14543,Q13201,A0A024R324,P00747,P02452,P09382,B0YJA4,Q07092,P12931,P08582,P23142,P02671,P02675,P21333,P27797,P40199	0.135511	0.503033	0.157895
GO:0080090	regulation of primary metabolic process	P	20	228	125	1830	0.16	0.12459	over	Q9H461,P13671,A0A024R228,A0A140VJC8,P06702,Q9GZX9,A0A024R7D5,A0A0A6YYJ4,P05543,Q5IJ48,P06312,P15169,Q92859,P09619,Q07954,P02452,P26842,P02671,P54760,Q9ULI3	P60709,A0A024R638,A0A0S2Z4R6,H9ZYJ2,P20827,P27797,Q14894,Q8IUX7,Q99835,Q9H461,Q9UM47,P01133,A0A087X0H5,P01031,P07996,P61088,Q13404,Q6UVK1,Q99988,P01023,A0A024R3E3,O15031,P04792,A0A024R978,P23142,P78527,Q6YHK3,Q99497,A0A024R6B5,A0A024R878,J3KNB4,O75955,P00734,P01024,Q03405,Q14393,Q8WWA0,P13671,E9PNW4,P98161,P18669,P56537,O60869,P49773,Q92522,A0A024R228,A0A024R324,P07737,P19021,Q04760,Q96H20,A0A140…	0.136261	0.505053	0.0877193
GO:0048583	regulation of response to stimulus	P	23	268	125	1830	0.184	0.146448	over	P13671,P02671,P06702,P06312,A0A140VJC8,O75487,P09619,P54760,A0A140VJE6,G3XAK1,Q9GZX9,Q07954,P15169,Q6EMK4,Q5IJ48,Q92859,P05556,Q9ULI3,Q9H461,O75339,P26842,A0A024R7D5,P02452	P01133,A0A087X0H5,P01031,P07996,P61088,Q13404,Q6UVK1,Q99988,P01024,O00187,O75636,P48740,Q15485,P01023,P13688,A0A024R9G4,P30530,Q14393,P13671,E9PNW4,P78527,P01111,P12931,P02671,P02675,P05109,P06702,P14625,P18428,P25774,P80108,P24855,P02743,P09211,Q99650,P14138,P02652,Q400G7,Q9NQ38,P20142,A0A024RDR0,Q92692,P59044,Q99497,P02790,A0M8Q6,A8K2T4,A8K9M5,P01624,P01704,P01706,P01721,P01766,P01860,P01861,P0…	0.136689	0.505873	0.0858209
GO:0006139	nucleobase-containing compound metabolic process	P	14	150	125	1830	0.112	0.0819672	over	Q9H461,P00338,A0A024R819,B2R4R0,A0A024R228,A0A140VJC8,Q9GZX9,Q5IJ48,Q92859,P02452,P06702,P07998,P09619,J3QSE8	A0A024R638,A0A0S2Z4R6,H9ZYJ2,P20827,P27797,Q14894,Q8IUX7,Q99835,Q9H461,Q9UM47,P25398,P62913,P11142,Q15365,P78527,P61088,A0A024R7F4,P24855,P98161,A0A087WYS1,O60701,A0A024QZ64,A0A024R145,A0A024R4F1,A0A024R782,B4DVJ0,J3KPS3,P00338,P00558,P14618,P17858,P18669,P60174,A0A0K0K1K7,P49247,P52209,Q96G03,P56537,A0A024R138,P15309,P36959,P00491,B4DP06,P00568,A0A140VJL3,P15531,Q32Q12,A0A024RD93,B2RBL3,B2R6S5,Q…	0.136901	0.505894	0.0933333
GO:0040011	locomotion	P	15	163	125	1830	0.12	0.089071	over	P05556,P54760,Q86T13,P06702,Q92859,G3XAK1,A0A024RCJ0,P09619,Q07954,A0A140VJC8,O75051,P02452,P55000,P06312,Q5IJ48	A0A024R638,O15230,P14138,P23528,P98172,Q13591,Q99835,P30530,P48061,Q14393,Q8NFP4,O60494,P05556,P54760,P80108,Q5JRA6,Q86T13,P18428,P05109,P06702,Q9BX67,P01258,P04083,P05362,A0A024R5H1,A0A024R878,Q96JQ0,Q9Y5K6,P06576,A8K2H7,C9J1J7,E5RIB9,P01031,P05546,P10153,P59665,P60022,Q03405,A0A024R319,A0A024R3W6,A0A024R5F9,A0A024R9B4,A0A0B4J269,A0A1C7CYX9,A8K9V7,H7BY57,O15020,P12931,P20827,P35052,Q15223,Q8WZ75…	0.137733	0.508201	0.0920245
GO:1901360	organic cyclic compound metabolic process	P	17	189	125	1830	0.136	0.103279	over	Q9H461,P00338,J3QSE8,A0A024R819,B2R4R0,A0A024R228,A0A140VJC8,P43251,A0A024R7D5,Q9GZX9,Q5IJ48,Q92859,A0A140VJE6,P02452,P06702,P07998,P09619	A0A024R638,A0A0S2Z4R6,H9ZYJ2,P20827,P27797,Q14894,Q8IUX7,Q99835,Q9H461,Q9UM47,P25398,P62913,P11142,Q15365,P78527,P61088,A0A024R7F4,P24855,P98161,A0A087WYS1,O60701,A0A024QZ64,A0A024R145,A0A024R4F1,A0A024R782,B4DVJ0,J3KPS3,P00338,P00558,P14618,P17858,P18669,P60174,A0A0K0K1K7,P49247,P52209,Q96G03,P56537,A0A024R138,J3QSE8,P00491,P15309,P36959,B4DP06,P00568,A0A140VJL3,P15531,Q32Q12,A0A024RD93,B2RBL3,B…	0.138072	0.508687	0.0899471
GO:0006915	apoptotic process	P	10	100	125	1830	0.08	0.0546448	over	P06702,P09619,P26842,P54760,P00338,P05556,Q07954,A0A140VJC8,P02671,G3XAK1	O00144,P10909,I4AY87,O75340,P05109,P06702,P08138,P55072,A0A024R638,A0A024R7A8,O15197,O95865,P02768,P04040,P04083,P04792,P05164,P07996,P08758,P09211,P09619,P11021,P12931,P14625,P16234,P20160,P21333,P23528,P26842,P30044,P30530,P32119,P54760,P78527,Q03405,Q04760,Q14393,Q15375,Q99497,Q99835,P20333,A0A024R056,B0ZBE2,A0A0S2Z3G9,P09382,P15531,P27797,P54826,Q99988,P62330,A4D1U7,A8ASI8,P00338,P05556,P1171…	0.139151	0.511892	0.1
GO:0010556	regulation of macromolecule biosynthetic process	P	9	88	125	1830	0.072	0.0480874	over	Q9H461,A0A024R228,A0A140VJC8,Q9GZX9,Q5IJ48,Q92859,P02452,P06702,P09619	A0A024R638,A0A0S2Z4R6,H9ZYJ2,P20827,P27797,Q14894,Q8IUX7,Q99835,Q9H461,Q9UM47,P98161,O60869,P49773,Q13404,Q92522,A0A024R228,A0A024R324,P07737,P19021,Q04760,Q96H20,A0A140VJC8,P21399,P04792,Q9Y4D7,A0A024R978,P07996,P56537,P21333,P30044,A8K660,P01258,P11142,P12931,P27348,P31946,P80723,Q14393,Q9HD42,P03950,A0A0A0MTQ4,Q12841,Q7Z7M0,Q99988,Q9GZX9,Q5IJ48,Q92859,A0A024R1Y8,P98164,P04040,P50990,P35555,P18…	0.141196	0.517859	0.102273
GO:0042981	regulation of apoptotic process	P	9	88	125	1830	0.072	0.0480874	over	P06702,P09619,P26842,P54760,P00338,P05556,Q07954,P02671,G3XAK1	I4AY87,O75340,P05109,P06702,P08138,P55072,A0A024R638,A0A024R7A8,O15197,O95865,P02768,P04040,P04083,P04792,P05164,P07996,P08758,P09211,P09619,P11021,P12931,P14625,P16234,P20160,P21333,P23528,P26842,P30044,P30530,P32119,P54760,P78527,Q03405,Q04760,Q14393,Q15375,Q99497,Q99835,B0ZBE2,A4D1U7,A8ASI8,O00144,P00338,P05556,P10909,P11717,P15428,P28908,P80108,Q6UY14,Q9Y6U3,A0A0C4DGV4,A0A024R324,A0A024RD80,A…	0.141196	0.517859	0.102273
[truncated: 1,782 more rows]
