# Supplementary material for: Urinary proteomics of Henoch-Schönlein purpura nephritis in children using liquid chromatography-tandem mass spectrometry
Source: Clin Proteomics. 2020 Mar 12;17:10. doi: 10.1186/s12014-020-09274-x (PMC7066733; doi:10.1186/s12014-020-09274-x)
Supplement: Supplementary file 6 — Additional file 6. The detail information of Kyoto Encyclopedia of Genes and Genomes (KEGG) pathway enrichment analysis. [file 12014_2020_9274_MOESM6_ESM.xlsx]

## Sheet: Enrichment
Map_ID	Map_Name	Test	TestAll	Ref	RefAll	Test_per	Ref_per	Test_Seq	Ref_Seq	Over_Under	P value	FDR	richFactor
hsa04925	Aldosterone synthesis and secretion	2	125	5	1830	0.016	0.00273224	A0A140VJE6 A0A024R7D5	A0A024R240 A0A024R7D5 A0A0S2Z3H8 A0A140VJE6 Q53H37	over	0.0403838	0.702877	0.4
hsa04979	Cholesterol metabolism	3	125	14	1830	0.024	0.00765027	A3KPE2 Q07954 A0A024R7D5	A0A024R0T8 A0A024R3E3 A0A024R6C0 A0A024R7D5 A0A0S2Z3D5 A0A0S2Z3F6 A0A140VK24 A0A1B1RVA9 A0A1L1UHR1 A3KPE2 P02652 P22680 P98164 Q07954	over	0.0650587	0.702877	0.214286
hsa00780	Biotin metabolism	1	125	1	1830	0.008	0.000546448	P43251	P43251	over	0.068306	0.702877	1
hsa05206	MicroRNAs in cancer	3	125	15	1830	0.024	0.00819672	B0YJ88 P09619 P24821	A0A024R324 A0A0S2Z3K9 A0A140VJW2 A1L306 A8K9D8 B0LPF3 B0YJ88 I1SRC5 J3QSU6 P01111 P07996 P09619 P16234 P24821 Q9UM47	over	0.0773994	0.702877	0.2
hsa05010	Alzheimer disease	2	125	8	1830	0.016	0.00437158	Q07954 A0A140VJC8	A0A024R240 A0A0S2Z3D5 A0A140VJC8 A0A1B1RVA9 A8ASI8 P06576 Q07954 Q53H37	over	0.0988397	0.702877	0.25
hsa04514	Cell adhesion molecules (CAMs)	4	125	28	1830	0.032	0.0153005	A0A024RAQ9 A0A096LP69 P05556 Q92859	A0A024R104 A0A024R8Y3 A0A024R8Z0 A0A024R9B4 A0A024R9D1 A0A024RAQ9 A0A024RC42 A0A096LP69 A0A0C4DGH0 A0N0L8 B4DLF0 P05362 P05556 P10586 P18827 P19320 P55291 P57739 Q13740 Q15223 Q6MZK8 Q7Z3B1 Q8N126 Q92692 Q92859 Q92896 Q9BX67 Q9NQS3	over	0.119123	0.702877	0.142857
hsa05145	Toxoplasmosis	2	125	9	1830	0.016	0.00491803	P05556 A0A024R7D5	A0A024R319 A0A024R6B5 A0A024R7D5 G3XAI2 O15230 P04899 P05556 P08754 P11142	over	0.121571	0.702877	0.222222
hsa04310	Wnt signaling pathway	2	125	9	1830	0.016	0.00491803	O75487 Q9H461	A0A024R324 A0A024R9E9 A0A140VKF3 A4D2P0 O00144 O75487 P09237 Q13145 Q9H461	over	0.121571	0.702877	0.222222
hsa00640	Propanoate metabolism	1	125	2	1830	0.008	0.0010929	P00338	P00338 P07195	over	0.131981	0.702877	0.5
hsa05165	Human papillomavirus infection	5	125	40	1830	0.04	0.0218579	P09619 Q9H461 P24821 P02452 P05556	A0A024R319 A0A024R683 A0A024R7U9 A0A024R883 A0A024R9E9 A0A024RAE4 A0A024RDE2 A0A024RDE6 A0A024RDJ0 A0A024RDW8 A0A087WZY5 A0A0S2Z3H8 A1L306 B0LPF3 B7Z351 B7Z832 D9ZGF2 D9ZGG2 G3XAI2 I1SRC5 J3QSU6 O00144 O14745 O15230 P01111 P01133 P02452 P02458 P05556 P07996 P09619 P12109 P14618 P24821 P35442 P36543 P38606 Q8NES3 Q9H461 Q9UM47	over	0.132757	0.702877	0.125
hsa05130	Pathogenic Escherichia coli infection	2	125	10	1830	0.016	0.00546448	A0A024R5M3 P05556	A0A024R324 A0A024R408 A0A024R5M3 A0A024RAE4 D0PNI1 P05556 P27348 P60709 P63261 P68371	over	0.145417	0.702877	0.2
hsa05230	Central carbon metabolism in cancer	2	125	10	1830	0.016	0.00546448	P00338 P09619	A0A024RDA0 A0A0S2Z3Q6 I1SRC5 P00338 P01111 P09619 P14618 P16234 P17858 P18669	over	0.145417	0.702877	0.2
hsa04934	Cushing syndrome	2	125	10	1830	0.016	0.00546448	Q9H461 A0A024R7D5	A0A024R240 A0A024R7D5 A0A024R9E9 A0A024RB87 A0A0S2Z3H8 A8KAH9 O00144 P04899 P08754 Q9H461	over	0.145417	0.702877	0.2
hsa03050	Proteasome	2	125	10	1830	0.016	0.00546448	A0A0K0K1L8 A0A109NGN6	A0A024RA52 A0A0K0K1K4 A0A0K0K1L8 A0A109NGN6 A0A140VJT2 A0A140VK43 A0A140VK44 A0A140VK45 P25786 P28072	over	0.145417	0.702877	0.2
hsa04530	Tight junction	3	125	20	1830	0.024	0.010929	B0YJ88 A0A024R5M3 P05556	A0A024R1N1 A0A024R324 A0A024R5M3 A0A024R694 A0A024RAE4 A0A024RAI1 A0A0S2Z3G9 A4D2P0 A8KAH9 B0YJ88 J3QRS3 O14745 P05556 P12931 P26038 P57739 P60709 P61160 P63261 Q9BX67	over	0.15188	0.702877	0.15
hsa05131	Shigellosis	2	125	11	1830	0.016	0.00601093	A0A024R5M3 P05556	A0A024QZN4 A0A024R408 A0A024R5M3 A0A024RAE4 A0A0S2Z3K9 A4D2P0 P05556 P07737 P12931 P60709 P63261	over	0.170122	0.702877	0.181818
hsa04611	Platelet activation	3	125	22	1830	0.024	0.0120219	P02671 P02452 P05556	A0A024R240 A0A024R324 A0A024R9R8 A0A024RB87 A0A024RBP2 A0A0S2Z3H8 A0A140VJJ6 A8KAH9 J3QRS3 P02452 P02461 P02671 P02675 P04899 P05556 P08754 P12931 P40197 P60709 P63261 Q05B97 Q9HCN6	over	0.186325	0.702877	0.136364
hsa04913	Ovarian steroidogenesis	1	125	3	1830	0.008	0.00163934	A0A024R7D5	A0A024R7D5 A0A0A0MSS8 A0A0S2Z3H8	over	0.191337	0.702877	0.333333
hsa04927	Cortisol synthesis and secretion	1	125	3	1830	0.008	0.00163934	A0A024R7D5	A0A024R240 A0A024R7D5 A0A0S2Z3H8	over	0.191337	0.702877	0.333333
hsa04977	Vitamin digestion and absorption	1	125	3	1830	0.008	0.00163934	P43251	A0A024R3E3 O60494 P43251	over	0.191337	0.702877	0.333333
hsa05205	Proteoglycans in cancer	4	125	34	1830	0.032	0.0185792	B0YJ88 Q9H461 A0A024R5M3 P05556	A0A024R276 A0A024R324 A0A024R5M3 A0A024R6R4 A0A024R9D1 A0A024R9E9 A0A024RAE4 A0A024RB05 A0A024RBP2 A0A024RC65 A0A0S2Z3Q6 A4D2P0 B0LPF3 B0YJ88 D9ZGG2 I1SRC5 I6QTG3 O00144 P01111 P05556 P07585 P07996 P12931 P18827 P21333 P26038 P35052 P51884 P60709 P63261 Q03405 Q14315 Q99835 Q9H461	over	0.198659	0.702877	0.117647
hsa05322	Systemic lupus erythematosus	2	125	13	1830	0.016	0.00710383	B2R4R0 P13671	A0A024QZZ7 A0A024R694 A0A087WZR4 A0A0S2Z3G9 B2R4P9 B2R4R0 P01024 P01031 P07357 P07360 P0C0L4 P0C0S5 P13671	over	0.221231	0.702877	0.153846
hsa05100	Bacterial invasion of epithelial cells	2	125	13	1830	0.016	0.00710383	A0A024R5M3 P05556	A0A024QZN4 A0A024R324 A0A024R408 A0A024R5M3 A0A024RAE4 A0A087WVQ6 A0A0S2Z3K9 A4D2P0 P05556 P12931 P60709 P63261 Q9Y5K6	over	0.221231	0.702877	0.153846
hsa04512	ECM-receptor interaction	3	125	25	1830	0.024	0.0136612	P24821 P02452 P05556	A0A024R2W4 A0A024R319 A0A024RDE2 A0A024RDE6 A0A024RDJ0 A0A024RDW8 A0A087WZY5 A1L306 B7Z351 B7Z832 D9ZGF2 D9ZGG2 G3XAI2 J3QSU6 O15230 P02452 P02458 P05556 P07996 P12109 P18827 P24821 P35442 P40197 Q9HCN6	over	0.241205	0.702877	0.12
hsa04360	Axon guidance	3	125	25	1830	0.024	0.0136612	O75051 P54760 P05556	A0A024R324 A0A024R452 A0A024RAE4 A0A1C7CYX9 A4D2P0 A8K9V7 I1SRC5 J3KNP4 O15031 O15197 O43157 O75051 P01111 P04899 P05556 P08754 P12931 P20827 P23528 P48061 P54760 P98172 Q13591 Q15375 Q99835	over	0.241205	0.702877	0.12
hsa05140	Leishmaniasis	1	125	4	1830	0.008	0.00218579	P05556	A0A087WZR4 E9PDY4 P01024 P05556	over	0.246664	0.702877	0.25
hsa00860	Porphyrin and chlorophyll metabolism	1	125	4	1830	0.008	0.00218579	A5PL27	A0A024R877 A5PL27 P08236 P30043	over	0.246664	0.702877	0.25
hsa05217	Basal cell carcinoma	1	125	4	1830	0.008	0.00218579	Q9H461	A0A024R9E9 O00144 Q99835 Q9H461	over	0.246664	0.702877	0.25
hsa04390	Hippo signaling pathway	2	125	15	1830	0.016	0.00819672	Q5IJ48 Q9H461	A0A024R1K7 A0A024R9E9 A0A024RBP2 B4DXN7 D0PNI1 O00144 P27348 P31946 P60709 P61981 P63261 Q5IJ48 Q5M8T4 Q7L9L4 Q9H461	over	0.273392	0.702877	0.133333
hsa05166	Human T-cell leukemia virus 1 infection	2	125	15	1830	0.016	0.00819672	P09619 Q9H461	A0A024R9E9 A0A1L1UHR1 A8K9V7 B4DXN7 I1SRC5 O00144 P01111 P05362 P09619 P16234 P19320 P27797 P27824 P27930 Q9H461	over	0.273392	0.702877	0.133333
hsa05020	Prion diseases	1	125	5	1830	0.008	0.00273224	P13671	P01031 P07357 P07360 P11021 P13671	over	0.298234	0.702877	0.2
hsa04923	Regulation of lipolysis in adipocytes	1	125	5	1830	0.008	0.00273224	A0A140VJE6	A0A0S2Z3H8 A0A140VJE6 O14520 P04899 P08754	over	0.298234	0.702877	0.2
hsa04510	Focal adhesion	4	125	42	1830	0.032	0.0229508	P09619 P24821 P02452 P05556	A0A024QZN4 A0A024R319 A0A024R324 A0A024R694 A0A024RAE4 A0A024RB87 A0A024RBP2 A0A024RDE2 A0A024RDE6 A0A024RDJ0 A0A024RDW8 A0A087WZY5 A0A0S2Z3G9 A0A0S2Z3K9 A1L306 A4D2P0 A8KAH9 B0LPF3 B7Z351 B7Z832 D9ZGF2 D9ZGG2 G3XAI2 J3QRS3 J3QSU6 O15230 P01133 P02452 P02458 P05556 P07996 P09619 P12109 P12931 P16234 P21333 P24821 P35442 P60709 P63261 Q05B97 Q14315	over	0.321714	0.702877	0.0952381
hsa05218	Melanoma	1	125	6	1830	0.008	0.00327869	P09619	A0A0S2Z3Q6 I1SRC5 P01111 P01133 P09619 P16234	over	0.3463	0.702877	0.166667
hsa05222	Small cell lung cancer	1	125	6	1830	0.008	0.00327869	P05556	A0A024R319 A0A024RDW8 A0A087WZY5 G3XAI2 O15230 P05556	over	0.3463	0.702877	0.166667
hsa04976	Bile secretion	1	125	6	1830	0.008	0.00327869	A0A024R7D5	A0A024R7D5 A0A024RA31 A0A0S2Z3H8 P00918 P22680 Q92887	over	0.3463	0.702877	0.166667
hsa04657	IL-17 signaling pathway	1	125	6	1830	0.008	0.00327869	P06702	A0A024RD80 K9JA46 P05109 P06702 P14625 P31151	over	0.3463	0.702877	0.166667
hsa05160	Hepatitis C	1	125	6	1830	0.008	0.00327869	A0A024R7D5	A0A024R7D5 B0LPF3 I1SRC5 P01111 P01133 P57739	over	0.3463	0.702877	0.166667
hsa04810	Regulation of actin cytoskeleton	3	125	32	1830	0.024	0.0174863	B0YJ88 P09619 P05556	A0A024QZN4 A0A024R1N1 A0A024R324 A0A024R408 A0A024R694 A0A024RAE4 A0A024RBP2 A0A024RC65 A0A0S2Z3G9 A0A0S2Z3K9 A0A0S2Z3Q6 A4D2P0 B0YJ88 I1SRC5 J3QRS3 P00734 P01111 P01133 P05556 P06396 P07737 P09619 P12931 P16234 P23528 P26038 P48061 P60709 P63261 Q05B97 Q9UBI6 Q9Y6U3	over	0.375451	0.702877	0.09375
hsa00620	Pyruvate metabolism	1	125	7	1830	0.008	0.00382514	P00338	A0A024R4K3 P00338 P07195 P14618 P35558 Q04760 Q9UBQ7	over	0.391099	0.702877	0.142857
hsa04350	TGF-beta signaling pathway	1	125	7	1830	0.008	0.00382514	B7ZLY3	A0A024R324 A0A087WTY6 B4DXN7 B7ZLY3 P07585 P07996 Q13145	over	0.391099	0.702877	0.142857
hsa05214	Glioma	1	125	7	1830	0.008	0.00382514	P09619	B0LPF3 I1SRC5 P01111 P01133 P09619 P16234 Q53H37	over	0.391099	0.702877	0.142857
hsa04550	Signaling pathways regulating pluripotency of stem cells	1	125	7	1830	0.008	0.00382514	Q9H461	A0A024R9E9 A0A0S2Z3Q6 B0LPF3 I1SRC5 O00144 P01111 Q9H461	over	0.391099	0.702877	0.142857
hsa04140	Autophagy - animal	1	125	8	1830	0.008	0.00437158	A0A024RDY3	A0A024R276 A0A024R374 A0A024RDR0 A0A024RDY3 A0A158RFU6 A6XND8 I1SRC5 P01111	over	0.43285	0.702877	0.125
hsa04020	Calcium signaling pathway	1	125	8	1830	0.008	0.00437158	P09619	A0A024R240 A0A024R638 A0A0S2Z3H8 A0A1L1UHR1 P09619 P16234 Q05B97 Q53H37	over	0.43285	0.702877	0.125
hsa05412	Arrhythmogenic right ventricular cardiomyopathy (ARVC)	1	125	8	1830	0.008	0.00437158	P05556	A0A024R2W4 A0A024RC42 P02545 P05556 P54289 P60709 P63261 Q14126	over	0.43285	0.702877	0.125
hsa00270	Cysteine and methionine metabolism	1	125	8	1830	0.008	0.00437158	P00338	A0A024R4K3 A0A024RAQ0 A0A140VJP5 A0A140VJX3 A0A140VK69 P00338 P07195 P23526	over	0.43285	0.702877	0.125
hsa04380	Osteoclast differentiation	1	125	8	1830	0.008	0.00437158	O00241	A0A024R0A1 A0A087WZR4 A0A0G2JM46 A4D2P0 B0LPF3 B4DXN7 O00241 Q8IYS5	over	0.43285	0.702877	0.125
hsa05226	Gastric cancer	1	125	8	1830	0.008	0.00437158	Q9H461	A0A024R9E9 B0LPF3 B4DXN7 I1SRC5 O00144 P01111 P01133 Q9H461	over	0.43285	0.702877	0.125
hsa04151	PI3K-Akt signaling pathway	4	125	49	1830	0.032	0.026776	P09619 P24821 P02452 P05556	A0A024R056 A0A024R0A1 A0A024R1K7 A0A024R319 A0A024RD80 A0A024RDA0 A0A024RDE2 A0A024RDE6 A0A024RDJ0 A0A024RDW8 A0A087WTB5 A0A087WZY5 A0A087X0H5 A0A0S2Z3Q6 A1L306 A4D2P0 B0LPF3 B2RBY1 B7Z351 B7Z832 D0PNI1 D9ZGF2 D9ZGG2 G3XAI2 I1SRC5 J3QSU6 K9JA46 O15230 O60262 P01111 P01133 P02452 P02458 P05556 P07996 P08138 P09619 P12109 P14625 P16234 P20827 P24821 P27348 P31946 P35442 P35558 P61981 Q99650 Q9UBI6	over	0.433541	0.702877	0.0816327
hsa04610	Complement and coagulation cascades	3	125	36	1830	0.024	0.0196721	P02671 A0A024R962 P13671	A0A024R6N9 A0A024R944 A0A024R962 A0A087WSY5 A0A0S2Z4K3 A0A140VJJ6 A6XNE2 A8K2H7 A8K9A9 B1AP13 D9ZGG2 E9KL23 E9KL26 E9PDY4 O00187 P00734 P00742 P00747 P01023 P01024 P01031 P02671 P02675 P03951 P05546 P07204 P07357 P07360 P08697 P0C0L4 P10909 P13671 P15529 P48740 Q03405 Q9Y279	over	0.450848	0.702877	0.0833333
hsa04216	Ferroptosis	1	125	9	1830	0.008	0.00491803	A5PL27	A0A024R525 A0A0S2Z534 A0PJA6 A5PL27 B4DFW3 G3V0E5 P02787 P02792 Q15365	over	0.47176	0.702877	0.111111
hsa05231	Choline metabolism in cancer	1	125	9	1830	0.008	0.00491803	P09619	A0A088QCU6 A0A140VJH4 A4D2P0 B0LPF3 I1SRC5 P01111 P01133 P09619 P16234	over	0.47176	0.702877	0.111111
hsa04066	HIF-1 signaling pathway	1	125	9	1830	0.008	0.00491803	P00338	A0A024R4F1 A0A087WTB5 A0PJA6 G3V0E5 P00338 P00558 P01133 P02787 P17858	over	0.47176	0.702877	0.111111
hsa04924	Renin secretion	1	125	9	1830	0.008	0.00491803	A0A140VJE6	A0A024R240 A0A024R374 A0A024RA31 A0A0S2Z3H8 A0A140VJE6 B0ZBE2 P04899 P08754 Q53H37	over	0.47176	0.702877	0.111111
hsa04630	Jak-STAT signaling pathway	1	125	9	1830	0.008	0.00491803	P09619	A0A087WTB5 A0A087X0H5 B0LPF3 B2RBY1 P01133 P09619 P16234 P78552 Q99650	over	0.47176	0.702877	0.111111
hsa05414	Dilated cardiomyopathy (DCM)	1	125	9	1830	0.008	0.00491803	P05556	A0A024R2W4 A0A087WWU8 A0A0A0MRA3 A0A0S2Z3H8 P02545 P05556 P54289 P60709 P63261	over	0.47176	0.702877	0.111111
hsa00531	Glycosaminoglycan degradation	1	125	9	1830	0.008	0.00491803	A0A140VJE4	A0A024R2X3 A0A024RAJ6 A0A024RAJ9 A0A024RBC5 A0A140VJE4 B4DVA7 B7Z6Q5 P08236 P22304	over	0.47176	0.702877	0.111111
hsa05410	Hypertrophic cardiomyopathy (HCM)	1	125	9	1830	0.008	0.00491803	P05556	A0A024R2W4 A0A087WWU8 A0A0A0MRA3 B0ZBE2 P02545 P05556 P54289 P60709 P63261	over	0.47176	0.702877	0.111111
hsa04670	Leukocyte transendothelial migration	2	125	23	1830	0.016	0.0125683	A0A096LP69 P05556	A0A024QZN4 A0A024R324 A0A024R694 A0A024R6R4 A0A024RAE4 A0A024RB87 A0A096LP69 A0A0S2Z3G9 A4D2P0 A8KAH9 B0YJA4 J3QRS3 P04899 P05362 P05556 P08754 P19320 P26038 P48061 P57739 P60709 P63261 Q9BX67	over	0.473333	0.702877	0.0869565
hsa04072	Phospholipase D signaling pathway	1	125	10	1830	0.008	0.00546448	P09619	A0A024R324 A0A024RDA0 A0A0S2Z3H8 B0LPF3 I1SRC5 P01111 P01133 P09619 P16234 P62330	over	0.50802	0.702877	0.1
hsa05144	Malaria	1	125	10	1830	0.008	0.00546448	Q07954	A0A024R9D1 B7Z832 D9YZU5 E9PDY4 P05362 P07996 P18827 P19320 P35442 Q07954	over	0.50802	0.702877	0.1
hsa00030	Pentose phosphate pathway	1	125	10	1830	0.008	0.00546448	A0A0B4J1R6	A0A024QZ64 A0A024R145 A0A0B4J1R6 A0A0K0K1K7 A0A140VK56 P17858 P49247 P52209 Q2TU34 Q96G03	over	0.50802	0.702877	0.1
hsa05133	Pertussis	1	125	10	1830	0.008	0.00546448	P05556	A0A024R324 E9KL26 P01024 P01031 P04899 P05556 P08754 P0C0L4 P23528 Q53H37	over	0.50802	0.702877	0.1
hsa04726	Serotonergic synapse	1	125	10	1830	0.008	0.00546448	A0A140VJC8	A0A024R056 A0A024R240 A0A0S2Z3H8 A0A140VJC8 I1SRC5 O60262 P01111 P04899 P08754 Q9UBI6	over	0.50802	0.702877	0.1
hsa00480	Glutathione metabolism	1	125	10	1830	0.008	0.00546448	A0A090N7V5	A0A024RC61 A0A090N7V5 A0A140VJJ9 A0A140VJK4 A0A140VKE2 B4DKN3 P00390 P09211 P28838 P52209	over	0.50802	0.702877	0.1
hsa04022	cGMP-PKG signaling pathway	1	125	10	1830	0.008	0.00546448	A0A140VJE6	A0A024R240 A0A024R324 A0A024R638 A0A024RBP2 A0A140VJE6 A0A1L1UHR1 P04899 P08754 Q05B97 Q53H37	over	0.50802	0.702877	0.1
hsa04922	Glucagon signaling pathway	1	125	10	1830	0.008	0.00546448	P00338	A0A024R240 A0A0S2Z3H8 P00338 P07195 P14618 P17858 P18669 P35558 Q2TU34 Q53H37	over	0.50802	0.702877	0.1
hsa05224	Breast cancer	1	125	10	1830	0.008	0.00546448	Q9H461	A0A024R9E9 A0A024RDA0 A0A0S2Z3Q6 B0LPF3 I1SRC5 O00144 P01111 P01133 Q9H461 Q9UM47	over	0.50802	0.702877	0.1
hsa04714	Thermogenesis	1	125	10	1830	0.008	0.00546448	A0A140VJE6	A0A0S2Z3H8 A0A0S2Z3Q6 A0A140VJE6 B0LPF3 B4DFW3 I1SRC5 P01111 P06576 P60709 P63261	over	0.50802	0.702877	0.1
hsa01521	EGFR tyrosine kinase inhibitor resistance	1	125	10	1830	0.008	0.00546448	P09619	A0A087WTB5 B0LPF3 I1SRC5 P01111 P01133 P09619 P12931 P16234 P30530 Q14393	over	0.50802	0.702877	0.1
hsa04918	Thyroid hormone synthesis	1	125	10	1830	0.008	0.00546448	P05543	A0A024R240 A0A0S2Z3H8 P00390 P02768 P05543 P07307 P11021 P14625 P27824 P98164	over	0.50802	0.702877	0.1
hsa04024	cAMP signaling pathway	1	125	10	1830	0.008	0.00546448	A0A140VJE6	A0A024R324 A0A024RB87 A0A024RBP2 A0A0S2Z3H8 A0A140VJE6 A4D2P0 A8KAH9 P04899 P08754 Q53H37	over	0.50802	0.702877	0.1
hsa00230	Purine metabolism	1	125	11	1830	0.008	0.00601093	A0A140VJE6	A0A024R6B4 A0A024R8U8 A0A024RD93 A0A140VJE6 A0A140VJL3 P00491 P00568 P14618 P15531 P36959 Q96G03	over	0.54181	0.714851	0.0909091
hsa04910	Insulin signaling pathway	1	125	11	1830	0.008	0.00601093	A0A024QZ62	A0A024QZ62 A0A024RBP2 A0A0S2Z3K9 B0LPF3 I1SRC5 O75955 P01111 P10586 P35558 Q2TU34 Q53H37	over	0.54181	0.714851	0.0909091
hsa04015	Rap1 signaling pathway	2	125	27	1830	0.016	0.0147541	P09619 P05556	A0A024R0A1 A0A024R240 A0A024R324 A0A024RAE4 A0A024RB87 A0A024RDA0 A0A0S2Z3H8 A0A0S2Z3K9 A0A0S2Z3Q6 A4D2P0 A8KAH9 I1SRC5 P01111 P01133 P04899 P05556 P07737 P07996 P08138 P08754 P09619 P12931 P16234 P20827 P60709 P63261 Q53H37	over	0.560666	0.714851	0.0740741
hsa04612	Antigen processing and presentation	1	125	12	1830	0.008	0.00655738	A0A0K0K1L8	A0A024R276 A0A024R374 A0A024R6B5 A0A024R7N7 A0A024RD80 A0A0K0K1L8 K9JA46 P11021 P11142 P25774 P27797 P27824	over	0.573297	0.714851	0.0833333
hsa04540	Gap junction	1	125	12	1830	0.008	0.00655738	P09619	A0A024R240 A0A0S2Z3H8 B0LPF3 I1SRC5 P01111 P01133 P04899 P08754 P09619 P12931 P16234 P68371	over	0.573297	0.714851	0.0833333
hsa05225	Hepatocellular carcinoma	1	125	12	1830	0.008	0.00655738	Q9H461	A0A024R9E9 A0A140VJK4 A0A140VKE2 B0LPF3 B4DXN7 I1SRC5 O00144 P01111 P09211 P60709 P63261 Q9H461	over	0.573297	0.714851	0.0833333
hsa04916	Melanogenesis	1	125	12	1830	0.008	0.00655738	Q9H461	A0A024R240 A0A024R638 A0A024R9E9 A0A024RDA0 A0A0S2Z3H8 I1SRC5 O00144 P01111 P04899 P08754 Q53H37 Q9H461	over	0.573297	0.714851	0.0833333
hsa04270	Vascular smooth muscle contraction	1	125	12	1830	0.008	0.00655738	A0A140VJE6	A0A024R240 A0A024R324 A0A024RA96 A0A024RBP2 A0A0S2Z3H8 A0A140VJE6 B0ZBE2 D2JYH4 P01258 P14138 Q05B97 Q53H37	over	0.573297	0.714851	0.0833333
hsa04974	Protein digestion and absorption	1	125	13	1830	0.008	0.00710383	P02452	A0A024R5L0 A0A024RDW8 A0A087WSY5 A0A087WZY5 D3DSM4 D9ZGF2 P02452 P02458 P02461 P12109 P25940 P27487 Q02388	over	0.602635	0.727468	0.0769231
hsa04933	AGE-RAGE signaling pathway in diabetic complications	1	125	13	1830	0.008	0.00710383	P02452	A0A024R6R4 A0A024RAE4 A0A024RDW8 A0A087WZY5 A4D2P0 B4DXN7 I1SRC5 P01111 P02452 P02461 P05362 P07204 P19320	over	0.602635	0.727468	0.0769231
hsa03320	PPAR signaling pathway	1	125	14	1830	0.008	0.00765027	A3KPE2	A0A024R3E3 A0A024RAU0 A0A1B1RVA9 A3KPE2 A8K660 B4DFW3 E7DVW5 O14520 P02652 P05413 P07108 P22680 P35558 P51161	over	0.629972	0.727468	0.0714286
hsa05150	Staphylococcus aureus infection	1	125	14	1830	0.008	0.00765027	A0A024R962	A0A024R962 A0A087WZR4 A0A140VJJ6 A6XNE2 A8K2H7 O00187 P00747 P01024 P01031 P05362 P0C0L4 P13645 P48740 Q02413	over	0.629972	0.727468	0.0714286
hsa05215	Prostate cancer	1	125	14	1830	0.008	0.00765027	P09619	A0A024RD80 A0A0S2Z3Q6 B0LPF3 I1SRC5 K9JA46 O43278 P01111 P01133 P07288 P09211 P09619 P14625 P16234 P27930	over	0.629972	0.727468	0.0714286
hsa05200	Pathways in cancer	3	125	47	1830	0.024	0.0256831	P09619 Q9H461 P05556	A0A024R056 A0A024R240 A0A024R319 A0A024R324 A0A024R638 A0A024R6R4 A0A024R9E9 A0A024RAE4 A0A024RD80 A0A024RDA0 A0A024RDW8 A0A087WTB5 A0A087WWU8 A0A087WZY5 A0A0S2Z3H8 A0A0S2Z3K9 A0A0S2Z3Q6 A0A140VJK4 A0A140VKE2 A4D2P0 A8ASI8 B0LPF3 B2RBY1 B4DXN7 G3XAI2 I1SRC5 K9JA46 O00144 O15230 O60262 P01111 P01133 P04899 P05556 P07288 P08754 P09211 P09619 P14625 P16234 P48061 P78552 Q53H37 Q99835 Q9H461 Q9UBI6 Q…	under	0.634364	0.727468	0.0638298
hsa04145	Phagosome	2	125	31	1830	0.016	0.0169399	A0A024RDY3 P05556	A0A024R1U4 A0A024R276 A0A024R683 A0A024R7U9 A0A024R883 A0A024RAN9 A0A024RAU0 A0A024RB09 A0A024RDY3 A0A087WZR4 A0A140VKE9 A0A158RFU6 A4D2P0 B2R907 B7Z832 G3V0E5 P01024 P05164 P05556 P07996 P25774 P27797 P27824 P35442 P36543 P38606 P60709 P63261 P68371 Q5KU26 Q9UBG0	under	0.637285	0.727468	0.0645161
hsa05034	Alcoholism	1	125	15	1830	0.008	0.00819672	B2R4R0	A0A024QZZ7 A0A024R056 A0A024RBP2 A0A0S2Z3H8 B0LPF3 B2R4P9 B2R4R0 I1SRC5 O60262 P01111 P04899 P08754 P0C0S5 Q53H37 Q9UBI6	under	0.655442	0.727468	0.0666667
hsa04921	Oxytocin signaling pathway	1	125	15	1830	0.008	0.00819672	A0A140VJE6	A0A024R240 A0A024R324 A0A024RBP2 A0A0S2Z3H8 A0A140VJE6 I1SRC5 P01111 P04899 P08754 P12931 P54289 P60709 P63261 Q05B97 Q53H37	under	0.655442	0.727468	0.0666667
hsa04150	mTOR signaling pathway	1	125	15	1830	0.008	0.00819672	Q9H461	A0A024R324 A0A024R420 A0A024R496 A0A024R683 A0A024R7U9 A0A024R883 A0A024R9E9 A0A0C4DGV4 B0LPF3 I1SRC5 O00144 P01111 P36543 P38606 Q9H461	under	0.655442	0.727468	0.0666667
hsa00010	Glycolysis / Gluconeogenesis	1	125	16	1830	0.008	0.00874317	P00338	A0A024QZ64 A0A024R145 A0A024R4F1 A0A024R782 P00338 P00558 P07195 P11766 P14550 P14618 P17858 P18669 P35558 P60174 Q2TU34 Q96G03	under	0.679172	0.745613	0.0625
hsa04142	Lysosome	2	125	36	1830	0.016	0.0196721	A0A140VJE4 A0A024RDY3	A0A024R1Q5 A0A024R276 A0A024R2X3 A0A024R374 A0A024R644 A0A024R6C0 A0A024R7F4 A0A024R7U9 A0A024RAJ6 A0A024RAJ9 A0A024RB05 A0A024RBC5 A0A024RDG6 A0A024RDY3 A0A068F658 A0A087WVQ6 A0A140VJE4 A8K0B6 A8K6A7 B4DVA7 B4E324 B7Z6Q5 O00462 O96009 P04066 P06280 P08236 P11117 P11717 P17900 P20933 P22304 P25774 P43234 Q8NCC3 Q9UBR2	under	0.717969	0.767467	0.0555556
hsa05152	Tuberculosis	1	125	18	1830	0.008	0.00983607	A0A024RDY3	A0A024R1U4 A0A024R324 A0A024R7U9 A0A024RAN9 A0A024RB09 A0A024RDY3 A0A087WZR4 A0A158RFU6 A8ASI8 B2R907 E9PDY4 J3KNB4 P01024 P12931 P18428 P25774 Q53H37 Q9UBG0	under	0.721875	0.767467	0.0555556
hsa04926	Relaxin signaling pathway	1	125	18	1830	0.008	0.00983607	P02452	A0A024R056 A0A024R638 A0A024R6R4 A0A024RDW8 A0A087WZY5 A0A0S2Z3H8 B0LPF3 B4DXN7 D2JYH4 I1SRC5 O60262 P01111 P02452 P02461 P04899 P08754 P12931 Q9UBI6	under	0.721875	0.767467	0.0555556
hsa05203	Viral carcinogenesis	1	125	21	1830	0.008	0.0114754	B2R4R0	A0A024QZZ7 A0A024R1K7 A0A024R324 A0A024R694 A0A024RAE4 A0A0S2Z3G9 A0A140VJK9 A4D2P0 B0LPF3 B2R4R0 D0PNI1 I1SRC5 P01024 P01111 P06396 P12931 P14618 P27348 P31946 P61981 Q9Y6U3	under	0.775582	0.815306	0.047619
hsa05146	Amoebiasis	1	125	22	1830	0.008	0.0120219	P02452	A0A024QZN4 A0A024QZX3 A0A024R1U4 A0A024R240 A0A024R319 A0A024R694 A0A024RB09 A0A024RDW8 A0A087WZY5 A0A0S2Z3G9 A0A0S2Z3H8 A0A158RFU6 G3XAI2 O15230 P02452 P02461 P04792 P05089 P07357 P07360 P27930 P29508	under	0.791089	0.815306	0.0454545
hsa04060	Cytokine-cytokine receptor interaction	1	125	22	1830	0.008	0.0120219	P26842	A0A024R052 A0A024R0A1 A0A024R528 A0A024R5N3 A0A024RDM5 A0A087WTB5 A0A087X0H5 A0N0N7 A8K6K4 B2RBY1 B2RBZ9 B4DXN7 P02776 P08138 P20333 P26842 P27930 P28908 P48061 P78552 Q99650 Q99988	under	0.791089	0.815306	0.0454545
hsa04014	Ras signaling pathway	1	125	25	1830	0.008	0.0136612	P09619	A0A024R056 A0A024R0A1 A0A024R1U4 A0A024R324 A0A024RA96 A0A024RAE4 A0A024RB09 A0A024RB87 A0A024RDA0 A0A0S2Z3Q6 A4D2P0 A8KAH9 B0LPF3 G5E9W0 I1SRC5 O60262 P01111 P01133 P08138 P09619 P16234 P20827 P62330 Q53H37 Q9UBI6	under	0.831514	0.848312	0.04
hsa04010	MAPK signaling pathway	1	125	26	1830	0.008	0.0142077	P09619	A0A024R0A1 A0A024R6B5 A0A024RAE4 A0A024RB87 A0A024RDA0 A0A0S2Z3K9 A0A0S2Z3Q6 A0A140VJW2 A4D2P0 A8K6K4 A8KAH9 B0LPF3 B4DXN7 I1SRC5 P01111 P01133 P04792 P08138 P09619 P11142 P16234 P20827 P21333 P54289 Q14315 Q9UBI6	under	0.843182	0.851614	0.0384615
hsa04144	Endocytosis	1	125	41	1830	0.008	0.0224044	A0A024R7D5	A0A024R0E5 A0A024R0Y6 A0A024R1U4 A0A024R1X3 A0A024R2C5 A0A024R324 A0A024R408 A0A024R4S0 A0A024R571 A0A024R5H1 A0A024R5Z8 A0A024R6B5 A0A024R705 A0A024R7D5 A0A024R7L6 A0A024R9N6 A0A024RAE4 A0A024RB09 A0A024RBU0 A0A087WVQ6 A0A087WY55 A0A087WYF6 A0A140VK54 A0A158RFU6 A4D0V4 B2RE76 B4DXN7 F8VXU5 G3V0E5 P11142 P11717 P12931 P16234 P61026 P62330 Q548N1 Q8WUM4 Q96H20 Q9H444 Q9HD42 Q9NZZ3	under	0.946824	0.946824	0.0243902
